# Supplementary material for: FAST: FAST Analysis of Sequences Toolbox
Source: Front Genet. 2015 May 19;6:172. doi: 10.3389/fgene.2015.00172 (PMC4437040; doi:10.3389/fgene.2015.00172)
Supplement: Supplementary file 1 [file DataSheet1.ZIP]

Archive with 435 entries (386 files):
- FAST-1.06/
- FAST-1.06/bin/
- FAST-1.06/bin/alncut
- FAST-1.06/bin/alnpi
- FAST-1.06/bin/fascodon
- FAST-1.06/bin/fascomp
- FAST-1.06/bin/fasconvert
- FAST-1.06/bin/fascut
- FAST-1.06/bin/fasfilter
- FAST-1.06/bin/fasgrep
- FAST-1.06/bin/fashead
- FAST-1.06/bin/faslen
- FAST-1.06/bin/faspaste
- FAST-1.06/bin/fasrc
- FAST-1.06/bin/fassort
- FAST-1.06/bin/fassub
- FAST-1.06/bin/fastail
- FAST-1.06/bin/fastax
- FAST-1.06/bin/fastaxsort
- FAST-1.06/bin/fastr
- FAST-1.06/bin/fasuniq
- FAST-1.06/bin/faswc
- FAST-1.06/bin/fasxl
- FAST-1.06/bin/gbfalncut
- FAST-1.06/bin/gbfcut
- FAST-1.06/Changes
- FAST-1.06/doc/
- FAST-1.06/doc/FAST_Cookbook.html
- FAST-1.06/doc/FAST_Cookbook.org
- FAST-1.06/doc/FAST_Cookbook.pdf
- FAST-1.06/doc/FAST_Cookbook.tex
- FAST-1.06/doc/org2html
- FAST-1.06/doc/org2pdf
- FAST-1.06/INSTALL
- FAST-1.06/lib/
- FAST-1.06/lib/FAST/
- FAST-1.06/lib/FAST/Bio/
- FAST-1.06/lib/FAST/Bio/Align/
- FAST-1.06/lib/FAST/Bio/Align/AlignI.pm
- FAST-1.06/lib/FAST/Bio/AlignIO/
- FAST-1.06/lib/FAST/Bio/AlignIO/arp.pm
- FAST-1.06/lib/FAST/Bio/AlignIO/bl2seq.pm
- FAST-1.06/lib/FAST/Bio/AlignIO/clustalw.pm
- FAST-1.06/lib/FAST/Bio/AlignIO/emboss.pm
- FAST-1.06/lib/FAST/Bio/AlignIO/fasta.pm
- FAST-1.06/lib/FAST/Bio/AlignIO/Handler/
- FAST-1.06/lib/FAST/Bio/AlignIO/Handler/GenericAlignHandler.pm
- FAST-1.06/lib/FAST/Bio/AlignIO/largemultifasta.pm
- FAST-1.06/lib/FAST/Bio/AlignIO/maf.pm
- FAST-1.06/lib/FAST/Bio/AlignIO/mase.pm
- FAST-1.06/lib/FAST/Bio/AlignIO/mega.pm
- FAST-1.06/lib/FAST/Bio/AlignIO/meme.pm
- FAST-1.06/lib/FAST/Bio/AlignIO/metafasta.pm
- FAST-1.06/lib/FAST/Bio/AlignIO/msf.pm
- FAST-1.06/lib/FAST/Bio/AlignIO/nexml.pm
- FAST-1.06/lib/FAST/Bio/AlignIO/nexus.pm
- FAST-1.06/lib/FAST/Bio/AlignIO/pfam.pm
- FAST-1.06/lib/FAST/Bio/AlignIO/phylip.pm
- FAST-1.06/lib/FAST/Bio/AlignIO/po.pm
- FAST-1.06/lib/FAST/Bio/AlignIO/proda.pm
- FAST-1.06/lib/FAST/Bio/AlignIO/prodom.pm
- FAST-1.06/lib/FAST/Bio/AlignIO/psi.pm
- FAST-1.06/lib/FAST/Bio/AlignIO/selex.pm
- FAST-1.06/lib/FAST/Bio/AlignIO/stockholm.pm
- FAST-1.06/lib/FAST/Bio/AlignIO/xmfa.pm
- FAST-1.06/lib/FAST/Bio/AlignIO.pm
- FAST-1.06/lib/FAST/Bio/AnalysisParserI.pm
- FAST-1.06/lib/FAST/Bio/AnalysisResultI.pm
- FAST-1.06/lib/FAST/Bio/AnnotatableI.pm
- FAST-1.06/lib/FAST/Bio/Annotation/
- FAST-1.06/lib/FAST/Bio/Annotation/AnnotationFactory.pm
- FAST-1.06/lib/FAST/Bio/Annotation/Collection.pm
- FAST-1.06/lib/FAST/Bio/Annotation/Comment.pm
- FAST-1.06/lib/FAST/Bio/Annotation/DBLink.pm
- FAST-1.06/lib/FAST/Bio/Annotation/OntologyTerm.pm
- FAST-1.06/lib/FAST/Bio/Annotation/Reference.pm
- FAST-1.06/lib/FAST/Bio/Annotation/SimpleValue.pm
- FAST-1.06/lib/FAST/Bio/Annotation/TagTree.pm
- FAST-1.06/lib/FAST/Bio/Annotation/Target.pm
- FAST-1.06/lib/FAST/Bio/Annotation/TypeManager.pm
- FAST-1.06/lib/FAST/Bio/AnnotationCollectionI.pm
- FAST-1.06/lib/FAST/Bio/AnnotationI.pm
- FAST-1.06/lib/FAST/Bio/Cluster/
- FAST-1.06/lib/FAST/Bio/Cluster/FamilyI.pm
- FAST-1.06/lib/FAST/Bio/Cluster/SequenceFamily.pm
- FAST-1.06/lib/FAST/Bio/ClusterI.pm
- FAST-1.06/lib/FAST/Bio/DB/
- FAST-1.06/lib/FAST/Bio/DB/InMemoryCache.pm
- FAST-1.06/lib/FAST/Bio/DB/RandomAccessI.pm
- FAST-1.06/lib/FAST/Bio/DB/SeqI.pm
- FAST-1.06/lib/FAST/Bio/DB/Taxonomy/
- FAST-1.06/lib/FAST/Bio/DB/Taxonomy/entrez.pm
- FAST-1.06/lib/FAST/Bio/DB/Taxonomy/flatfile.pm
- FAST-1.06/lib/FAST/Bio/DB/Taxonomy/list.pm
- FAST-1.06/lib/FAST/Bio/DB/Taxonomy.pm
- FAST-1.06/lib/FAST/Bio/DescribableI.pm
- FAST-1.06/lib/FAST/Bio/Event/
- FAST-1.06/lib/FAST/Bio/Event/EventGeneratorI.pm
- FAST-1.06/lib/FAST/Bio/Event/EventHandlerI.pm
- FAST-1.06/lib/FAST/Bio/Factory/
- FAST-1.06/lib/FAST/Bio/Factory/FTLocationFactory.pm
- FAST-1.06/lib/FAST/Bio/Factory/LocationFactoryI.pm
- FAST-1.06/lib/FAST/Bio/Factory/ObjectBuilderI.pm
- FAST-1.06/lib/FAST/Bio/Factory/ObjectFactory.pm
- FAST-1.06/lib/FAST/Bio/Factory/ObjectFactoryI.pm
- FAST-1.06/lib/FAST/Bio/Factory/SequenceFactoryI.pm
- FAST-1.06/lib/FAST/Bio/Factory/SequenceStreamI.pm
- FAST-1.06/lib/FAST/Bio/FeatureHolderI.pm
- FAST-1.06/lib/FAST/Bio/GapSeq.pm
- FAST-1.06/lib/FAST/Bio/GapSeqI.pm
- FAST-1.06/lib/FAST/Bio/HandlerBaseI.pm
- FAST-1.06/lib/FAST/Bio/IdentifiableI.pm
- FAST-1.06/lib/FAST/Bio/LocatableSeq.pm
- FAST-1.06/lib/FAST/Bio/Location/
- FAST-1.06/lib/FAST/Bio/Location/Atomic.pm
- FAST-1.06/lib/FAST/Bio/Location/CoordinatePolicyI.pm
- FAST-1.06/lib/FAST/Bio/Location/Fuzzy.pm
- FAST-1.06/lib/FAST/Bio/Location/FuzzyLocationI.pm
- FAST-1.06/lib/FAST/Bio/Location/NarrowestCoordPolicy.pm
- FAST-1.06/lib/FAST/Bio/Location/Simple.pm
- FAST-1.06/lib/FAST/Bio/Location/Split.pm
- FAST-1.06/lib/FAST/Bio/Location/SplitLocationI.pm
- FAST-1.06/lib/FAST/Bio/Location/WidestCoordPolicy.pm
- FAST-1.06/lib/FAST/Bio/LocationI.pm
- FAST-1.06/lib/FAST/Bio/MyPrimarySeqI.pm
- FAST-1.06/lib/FAST/Bio/MySeqI.pm
- FAST-1.06/lib/FAST/Bio/MySeqUtils.pm
- FAST-1.06/lib/FAST/Bio/Ontology/
- FAST-1.06/lib/FAST/Bio/Ontology/DocumentRegistry.pm
- FAST-1.06/lib/FAST/Bio/Ontology/OBOEngine.pm
- FAST-1.06/lib/FAST/Bio/Ontology/Ontology.pm
- FAST-1.06/lib/FAST/Bio/Ontology/OntologyEngineI.pm
- FAST-1.06/lib/FAST/Bio/Ontology/OntologyI.pm
- FAST-1.06/lib/FAST/Bio/Ontology/OntologyStore.pm
- FAST-1.06/lib/FAST/Bio/Ontology/Relationship.pm
- FAST-1.06/lib/FAST/Bio/Ontology/RelationshipFactory.pm
- FAST-1.06/lib/FAST/Bio/Ontology/RelationshipI.pm
- FAST-1.06/lib/FAST/Bio/Ontology/RelationshipType.pm
- FAST-1.06/lib/FAST/Bio/Ontology/SimpleGOEngine/
- FAST-1.06/lib/FAST/Bio/Ontology/SimpleGOEngine/GraphAdaptor.pm
- FAST-1.06/lib/FAST/Bio/Ontology/SimpleGOEngine/GraphAdaptor02.pm
- FAST-1.06/lib/FAST/Bio/Ontology/SimpleOntologyEngine.pm
- FAST-1.06/lib/FAST/Bio/Ontology/Term.pm
- FAST-1.06/lib/FAST/Bio/Ontology/TermFactory.pm
- FAST-1.06/lib/FAST/Bio/Ontology/TermI.pm
- FAST-1.06/lib/FAST/Bio/OntologyIO/
- FAST-1.06/lib/FAST/Bio/OntologyIO/dagflat.pm
- FAST-1.06/lib/FAST/Bio/OntologyIO/goflat.pm
- FAST-1.06/lib/FAST/Bio/OntologyIO/Handlers/
- FAST-1.06/lib/FAST/Bio/OntologyIO/Handlers/BaseSAXHandler.pm
- FAST-1.06/lib/FAST/Bio/OntologyIO/Handlers/InterPro_BioSQL_Handler.pm
- FAST-1.06/lib/FAST/Bio/OntologyIO/Handlers/InterProHandler.pm
- FAST-1.06/lib/FAST/Bio/OntologyIO/InterProParser.pm
- FAST-1.06/lib/FAST/Bio/OntologyIO/obo.pm
- FAST-1.06/lib/FAST/Bio/OntologyIO/simplehierarchy.pm
- FAST-1.06/lib/FAST/Bio/OntologyIO/soflat.pm
- FAST-1.06/lib/FAST/Bio/OntologyIO.pm
- FAST-1.06/lib/FAST/Bio/PrimarySeq.pm
- FAST-1.06/lib/FAST/Bio/PrimarySeqI.pm
- FAST-1.06/lib/FAST/Bio/PullParserI.pm
- FAST-1.06/lib/FAST/Bio/Range.pm
- FAST-1.06/lib/FAST/Bio/RangeI.pm
- FAST-1.06/lib/FAST/Bio/Root/
- FAST-1.06/lib/FAST/Bio/Root/Exception.pm
- FAST-1.06/lib/FAST/Bio/Root/HTTPget.pm
- FAST-1.06/lib/FAST/Bio/Root/IO.pm
- FAST-1.06/lib/FAST/Bio/Root/Root.pm
- FAST-1.06/lib/FAST/Bio/Root/RootI.pm
- FAST-1.06/lib/FAST/Bio/Root/Version.pm
- FAST-1.06/lib/FAST/Bio/Search/
- FAST-1.06/lib/FAST/Bio/Search/BlastUtils.pm
- FAST-1.06/lib/FAST/Bio/Search/GenericStatistics.pm
- FAST-1.06/lib/FAST/Bio/Search/Hit/
- FAST-1.06/lib/FAST/Bio/Search/Hit/BlastPullHit.pm
- FAST-1.06/lib/FAST/Bio/Search/Hit/GenericHit.pm
- FAST-1.06/lib/FAST/Bio/Search/Hit/HitFactory.pm
- FAST-1.06/lib/FAST/Bio/Search/Hit/HitI.pm
- FAST-1.06/lib/FAST/Bio/Search/Hit/HmmpfamHit.pm
- FAST-1.06/lib/FAST/Bio/Search/Hit/PullHitI.pm
- FAST-1.06/lib/FAST/Bio/Search/HSP/
- FAST-1.06/lib/FAST/Bio/Search/HSP/BlastPullHSP.pm
- FAST-1.06/lib/FAST/Bio/Search/HSP/GenericHSP.pm
- FAST-1.06/lib/FAST/Bio/Search/HSP/HmmpfamHSP.pm
- FAST-1.06/lib/FAST/Bio/Search/HSP/HSPFactory.pm
- FAST-1.06/lib/FAST/Bio/Search/HSP/HSPI.pm
- FAST-1.06/lib/FAST/Bio/Search/HSP/PullHSPI.pm
- FAST-1.06/lib/FAST/Bio/Search/Result/
- FAST-1.06/lib/FAST/Bio/Search/Result/BlastPullResult.pm
- FAST-1.06/lib/FAST/Bio/Search/Result/CrossMatchResult.pm
- FAST-1.06/lib/FAST/Bio/Search/Result/GenericResult.pm
- FAST-1.06/lib/FAST/Bio/Search/Result/HmmpfamResult.pm
- FAST-1.06/lib/FAST/Bio/Search/Result/PullResultI.pm
- FAST-1.06/lib/FAST/Bio/Search/Result/ResultFactory.pm
- FAST-1.06/lib/FAST/Bio/Search/Result/ResultI.pm
- FAST-1.06/lib/FAST/Bio/Search/SearchUtils.pm
- FAST-1.06/lib/FAST/Bio/Search/StatisticsI.pm
- FAST-1.06/lib/FAST/Bio/SearchIO/
- FAST-1.06/lib/FAST/Bio/SearchIO/axt.pm
- FAST-1.06/lib/FAST/Bio/SearchIO/blast.pm
- FAST-1.06/lib/FAST/Bio/SearchIO/blast_pull.pm
- FAST-1.06/lib/FAST/Bio/SearchIO/blasttable.pm
- FAST-1.06/lib/FAST/Bio/SearchIO/blastxml.pm
- FAST-1.06/lib/FAST/Bio/SearchIO/cross_match.pm
- FAST-1.06/lib/FAST/Bio/SearchIO/erpin.pm
- FAST-1.06/lib/FAST/Bio/SearchIO/EventHandlerI.pm
- FAST-1.06/lib/FAST/Bio/SearchIO/exonerate.pm
- FAST-1.06/lib/FAST/Bio/SearchIO/fasta.pm
- FAST-1.06/lib/FAST/Bio/SearchIO/FastHitEventBuilder.pm
- FAST-1.06/lib/FAST/Bio/SearchIO/gmap_f9.pm
- FAST-1.06/lib/FAST/Bio/SearchIO/hmmer.pm
- FAST-1.06/lib/FAST/Bio/SearchIO/hmmer2.pm
- FAST-1.06/lib/FAST/Bio/SearchIO/hmmer3.pm
- FAST-1.06/lib/FAST/Bio/SearchIO/hmmer_pull.pm
- FAST-1.06/lib/FAST/Bio/SearchIO/infernal.pm
- FAST-1.06/lib/FAST/Bio/SearchIO/IteratedSearchResultEventBuilder.pm
- FAST-1.06/lib/FAST/Bio/SearchIO/megablast.pm
- FAST-1.06/lib/FAST/Bio/SearchIO/psl.pm
- FAST-1.06/lib/FAST/Bio/SearchIO/rnamotif.pm
- FAST-1.06/lib/FAST/Bio/SearchIO/SearchResultEventBuilder.pm
- FAST-1.06/lib/FAST/Bio/SearchIO/SearchWriterI.pm
- FAST-1.06/lib/FAST/Bio/SearchIO/sim4.pm
- FAST-1.06/lib/FAST/Bio/SearchIO/waba.pm
- FAST-1.06/lib/FAST/Bio/SearchIO/wise.pm
- FAST-1.06/lib/FAST/Bio/SearchIO/Writer/
- FAST-1.06/lib/FAST/Bio/SearchIO/Writer/BSMLResultWriter.pm
- FAST-1.06/lib/FAST/Bio/SearchIO/Writer/GbrowseGFF.pm
- FAST-1.06/lib/FAST/Bio/SearchIO/Writer/HitTableWriter.pm
- FAST-1.06/lib/FAST/Bio/SearchIO/Writer/HSPTableWriter.pm
- FAST-1.06/lib/FAST/Bio/SearchIO/Writer/HTMLResultWriter.pm
- FAST-1.06/lib/FAST/Bio/SearchIO/Writer/ResultTableWriter.pm
- FAST-1.06/lib/FAST/Bio/SearchIO/Writer/TextResultWriter.pm
- FAST-1.06/lib/FAST/Bio/SearchIO/XML/
- FAST-1.06/lib/FAST/Bio/SearchIO/XML/BlastHandler.pm
- FAST-1.06/lib/FAST/Bio/SearchIO/XML/PsiBlastHandler.pm
- FAST-1.06/lib/FAST/Bio/SearchIO.pm
- FAST-1.06/lib/FAST/Bio/Seq/
- FAST-1.06/lib/FAST/Bio/Seq/LargeLocatableSeq.pm
- FAST-1.06/lib/FAST/Bio/Seq/LargePrimarySeq.pm
- FAST-1.06/lib/FAST/Bio/Seq/LargeSeqI.pm
- FAST-1.06/lib/FAST/Bio/Seq/Meta/
- FAST-1.06/lib/FAST/Bio/Seq/Meta/Array.pm
- FAST-1.06/lib/FAST/Bio/Seq/Meta.pm
- FAST-1.06/lib/FAST/Bio/Seq/MetaI.pm
- FAST-1.06/lib/FAST/Bio/Seq/PrimaryQual.pm
- FAST-1.06/lib/FAST/Bio/Seq/QualI.pm
- FAST-1.06/lib/FAST/Bio/Seq/Quality.pm
- FAST-1.06/lib/FAST/Bio/Seq/RichSeq.pm
- FAST-1.06/lib/FAST/Bio/Seq/RichSeqI.pm
- FAST-1.06/lib/FAST/Bio/Seq/SeqBuilder.pm
- FAST-1.06/lib/FAST/Bio/Seq/SeqFactory.pm
- FAST-1.06/lib/FAST/Bio/Seq/SeqFastaSpeedFactory.pm
- FAST-1.06/lib/FAST/Bio/Seq/SequenceTrace.pm
- FAST-1.06/lib/FAST/Bio/Seq/TraceI.pm
- FAST-1.06/lib/FAST/Bio/Seq.pm
- FAST-1.06/lib/FAST/Bio/SeqAnalysisParserI.pm
- FAST-1.06/lib/FAST/Bio/SeqFeature/
- FAST-1.06/lib/FAST/Bio/SeqFeature/FeaturePair.pm
- FAST-1.06/lib/FAST/Bio/SeqFeature/Gene/
- FAST-1.06/lib/FAST/Bio/SeqFeature/Gene/Exon.pm
- FAST-1.06/lib/FAST/Bio/SeqFeature/Gene/ExonI.pm
- FAST-1.06/lib/FAST/Bio/SeqFeature/Gene/GeneStructure.pm
- FAST-1.06/lib/FAST/Bio/SeqFeature/Gene/GeneStructureI.pm
- FAST-1.06/lib/FAST/Bio/SeqFeature/Gene/Intron.pm
- FAST-1.06/lib/FAST/Bio/SeqFeature/Gene/NC_Feature.pm
- FAST-1.06/lib/FAST/Bio/SeqFeature/Gene/Poly_A_site.pm
- FAST-1.06/lib/FAST/Bio/SeqFeature/Gene/Promoter.pm
- FAST-1.06/lib/FAST/Bio/SeqFeature/Gene/Transcript.pm
- FAST-1.06/lib/FAST/Bio/SeqFeature/Gene/TranscriptI.pm
- FAST-1.06/lib/FAST/Bio/SeqFeature/Gene/UTR.pm
- FAST-1.06/lib/FAST/Bio/SeqFeature/Generic.pm
- FAST-1.06/lib/FAST/Bio/SeqFeature/Similarity.pm
- FAST-1.06/lib/FAST/Bio/SeqFeature/SimilarityPair.pm
- FAST-1.06/lib/FAST/Bio/SeqFeature/Tools/
- FAST-1.06/lib/FAST/Bio/SeqFeature/Tools/FeatureNamer.pm
- FAST-1.06/lib/FAST/Bio/SeqFeature/Tools/IDHandler.pm
- FAST-1.06/lib/FAST/Bio/SeqFeature/Tools/TypeMapper.pm
- FAST-1.06/lib/FAST/Bio/SeqFeature/Tools/Unflattener.pm
- FAST-1.06/lib/FAST/Bio/SeqFeatureI.pm
- FAST-1.06/lib/FAST/Bio/SeqI.pm
- FAST-1.06/lib/FAST/Bio/SeqIO/
- FAST-1.06/lib/FAST/Bio/SeqIO/abi.pm
- FAST-1.06/lib/FAST/Bio/SeqIO/ace.pm
- FAST-1.06/lib/FAST/Bio/SeqIO/agave.pm
- FAST-1.06/lib/FAST/Bio/SeqIO/alf.pm
- FAST-1.06/lib/FAST/Bio/SeqIO/asciitree.pm
- FAST-1.06/lib/FAST/Bio/SeqIO/bsml.pm
- FAST-1.06/lib/FAST/Bio/SeqIO/bsml_sax.pm
- FAST-1.06/lib/FAST/Bio/SeqIO/chadoxml.pm
- FAST-1.06/lib/FAST/Bio/SeqIO/chaos.pm
- FAST-1.06/lib/FAST/Bio/SeqIO/chaosxml.pm
- FAST-1.06/lib/FAST/Bio/SeqIO/ctf.pm
- FAST-1.06/lib/FAST/Bio/SeqIO/embl.pm
- FAST-1.06/lib/FAST/Bio/SeqIO/embldriver.pm
- FAST-1.06/lib/FAST/Bio/SeqIO/entrezgene.pm
- FAST-1.06/lib/FAST/Bio/SeqIO/excel.pm
- FAST-1.06/lib/FAST/Bio/SeqIO/exp.pm
- FAST-1.06/lib/FAST/Bio/SeqIO/fasta.pm
- FAST-1.06/lib/FAST/Bio/SeqIO/fastq.pm
- FAST-1.06/lib/FAST/Bio/SeqIO/flybase_chadoxml.pm
- FAST-1.06/lib/FAST/Bio/SeqIO/FTHelper.pm
[truncated: 135 more entries]
