# Supplementary material for: FAST: FAST Analysis of Sequences Toolbox
Source: Front Genet. 2015 May 19;6:172. doi: 10.3389/fgene.2015.00172 (PMC4437040; doi:10.3389/fgene.2015.00172)
Supplement: Supplementary file 1 [file DataSheet1.ZIP › FAST-1.06/bin/faspaste]

#!/usr/bin/perl -w
use POSIX;
use Getopt::Long qw(:config bundling require_order auto_version);
use Pod::Usage;
use FAST;
use FAST::Bio::SeqIO;
use File::Basename;
use strict;

use vars qw($VERSION $DESC $NAME $COMMAND $DATE);
$VERSION = $FAST::VERSION; 
$DESC    = "concatenate sequence records";
$NAME    = $0;
$NAME    =~ s/^.*\///;
$COMMAND = join " ",$NAME,@ARGV;
$DATE = POSIX::strftime("%c",localtime());

use constant { true => 1, false => 0 };

## DEFAULT OPTION VALUES
my $def_format  = $FAST::DEF_FORMAT;  #7/1/13 "fasta";
my $def_logname = $FAST::DEF_LOGNAME; #7/1/13 "FAST.log.txt";
my $def_field_join         = $FAST::DEF_JOIN_STRING; # " "
my $def_other_join         = ''; 

## OPTION VARIABLES
my $man                  = undef;  # --man
my $help                 = undef;  # -h
my $moltype              = undef;  # -m, in case bioperl can't tell
my $format               = $def_format;  # --format
my $log                  = undef;        # -l
my $logname              = $def_logname; # -L
my $comment              = undef;        # -C
my $join                 = undef; # -j
my $repeat               = undef;
my $description          = undef;
my $identifier           = undef;
my $recipient            = undef;

GetOptions('help|h'         		 => \$help, 
	   'man'            		 => \$man,
	   'moltype|m=s'                 => sub{  my (undef,$val) = @_; 
						  die "$NAME: --moltype or -m option argument must be \"dna\", \"rna\" or \"protein\"" 
						    unless $val =~ /dna|rna|protein/i; 
						  $moltype = $val;
						},
	   'format=s'                    => \$format,
	   'log|l'                       => \$log,
	   'logname|L=s'                 => \$logname,
	   'comment|C=s'                 => \$comment,
	   'description|d'               => \$description,
	   'identifier|i'                => \$identifier,
	   'join|j=s'                    => \$join,
	   'fastq|q'                     => sub {$format = 'fastq';},
	   'repeat|r'                    => \$repeat,
	   'recipient|R=i'               => sub{  my (undef,$val) = @_; 
						  die "$NAME: --recipient or -R option takes an integer argument >= 1 or less than the number of arguments" 
						    unless ($val > 0 and $val <= scalar (@ARGV)); 
						  $recipient = $val;
						},
	  ) 
  or exit(1);

pod2usage(-verbose => 1) if $help;
pod2usage(-verbose => 2) if $man;

my $fromSTDIN = ((-t STDIN) ? false : true);

pod2usage("$NAME: expects at least one input filename or glob unless reading standard input. Try \"perldoc $NAME\"") if (!$fromSTDIN and !(@ARGV));
pod2usage("$NAME: fastq format requires -d or -i option. Try \"perldoc $NAME\"") if ($format eq 'fastq' and not ($description or $identifier));
&FAST::log($logname, $DATE, $COMMAND, $comment, $fromSTDIN) if ($log);

my ($selector,$type);
if ($description) {
  $selector = "desc";
  $type = "description";
  unless ($join) {
    $join = $def_field_join;
  }
}
elsif ($identifier) {
  $selector = "id";
  $type = "identifier";
  unless ($join) {
    $join = $def_other_join;
  }
}
else {
  $selector = "seq";
  $type = "sequence";
  unless ($join) {
    $join = $def_other_join;
  }
}

$join = "\t" if ($join eq '\t');

my $OUT = FAST::Bio::SeqIO->newFh(-fh => *STDOUT{IO}, '-format' => $format);

my @seqios = ();
my @indices = ();
my $indices = 0;
my %seen = ();
while (@ARGV) {
  my $file = shift (@ARGV);
  
  if (exists $seen{$file}) {
    push @indices, $seen{$file};
  }
  else {
    my $freeindex = $indices++;
    push @indices, $freeindex;
    $seen{$file} = $freeindex;
    if ($file eq '-') {
      unless ($fromSTDIN) {
	warn "$NAME: Could not find any input on STDIN. Skipping.\n";
      } 
      elsif ($moltype) {
	push @seqios, FAST::Bio::SeqIO->new(-fh => *STDIN{IO}, '-format' => $format, '-alphabet' => $moltype);
      } 
      else {
	push @seqios, FAST::Bio::SeqIO->new(-fh => *STDIN{IO}, '-format' => $format);
      }       
    } 
    elsif (!(-e $file)) {
      warn "$NAME: Could not find file $file. Skipping.\n";
    }
    elsif ($moltype) {
      push @seqios, FAST::Bio::SeqIO->new(-file => $file, '-format' => $format, '-alphabet' => $moltype);
    }
    else {
      push @seqios, FAST::Bio::SeqIO->new(-file => $file, '-format' => $format);
    }
  }
}

die "$NAME: no valid input stream or file was found.\n" unless (@seqios);

my @repseq = ();
while (1) {
  my @seq = ();
  my $leftseqi = ($recipient ? ($recipient - 1)  : 0);
  my $seqs_on_input = 0;
  ## load sequences if available
  ## Identify leftmost recipient sequence
  foreach my $i (0..$#seqios) {
    if ($seq[$i] = $seqios[$i]->next_seq()) {
      $seqs_on_input = 1;
      $repseq[$i] = $seq[$i] if ($repeat); 
    }
    elsif ($repeat) {
      $seq[$i] = $repseq[$i];
    }
    else {
      $seq[$i] = 0;
    }
  }
  last unless ($seqs_on_input); 
  my $leftseq = $seq[$leftseqi];
  last unless $leftseq;

  my $outseq;
  #initialize output sequence from recipient sequence
  if ($format eq 'fastq'){
    if ($moltype) {
      $outseq = new FAST::Bio::Seq::Quality(-seq => $leftseq->seq,-id => $leftseq->id,-desc => $leftseq->desc, -qual => $leftseq->qual, -alphabet => $moltype);
    }
    else {
      $outseq = new FAST::Bio::Seq::Quality(-seq => $leftseq->seq,-id => $leftseq->id,-desc => $leftseq->desc, -qual => $leftseq->qual);
    }
  }
  else {
    if ($moltype) {
      $outseq = new FAST::Bio::Seq(-seq => $leftseq->seq,-id => $leftseq->id,-desc => $leftseq->desc, -alphabet => $moltype);
    }
    else {
      $outseq = new FAST::Bio::Seq(-seq => $leftseq->seq,-id => $leftseq->id,-desc => $leftseq->desc);
    }
  }

  my @newdata = ();
  my @newquals = ();
  my $pastequals = ( $selector eq "seq" and $format eq 'fastq');

  foreach my $i (0..$#indices) {
    if ($seq[$indices[$i]]) {
      my $data = $seq[$indices[$i]]->$selector();
      push @newdata, $data;
      push @newquals, $seq[$indices[$i]]->qual() if ($pastequals);
    }
  }

  my $newdata = join $join,@newdata;
  $outseq->$selector($newdata);
  
  if ($pastequals) {
    $outseq->qual(join '',@newquals);
  }
  print $OUT $outseq;
}


__END__

=head1 NAME

B<faspaste> - concatenate sequence record data

=head1 SYNOPSIS

B<faspaste> [OPTION]... [MULTIFASTA-FILE]...

=head1 DESCRIPTION

B<faspaste> processes sequence record data from one or more input
sources in parallel, concatenating data one-at-a-time across
correspoding records from each source. B<faspaste> concatenates only
one record component at a time; by default, sequences. Optionally
descriptions or identifiers may be concatenated instead.

The order of input sources to B<faspaste> is determined by the
argument list to B<faspaste>, which may be file pathnames or "-"
indicating the standard input stream. If a file pathname or "-" is
repeated in the argument list, sequence records from that input source
will be concatenated repeatedly in the output sequence
record. 

The default output of B<faspaste> are the records from the first input
source with components replaced by the concatenated data. Optionally,
any of the input streams may be designated as the "recipient" of
concatenated data.

When sequence records are exhausted for any input source, that source
will be treated as an endless source of empty records. When the
"recipient" input source is exhausted of data, the program
terminates. With the B<-r> or B<--repeat> option, the last record from
an empty source is used repeatedly as needed. By default, records from
the first input source are "recipient" sequence records as templates
to receive the concatenated data for output. By default, if the first
(leftmost) named input source is exhausted of records, the
second-left-most input source is used as a template to receive output
data, and so on. Alternatively, with the B<-R> or B<--recipient>
option, the nth named input stream may be optionally designated to
always receive data (one-based indexing is used, so the first argument
designates the first input stream. Output ceases when this stream of
records becomes exhausted.

By default, sequences and identifiers are concatenated with the empty
string, and descriptions are concatenated with a single space
character.Other delimiters for joining data may be specified with the
B<-j> option.


Options specific to B<faspaste>:
  B<-i>, B<--identifier>                  paste identifiers
  B<-d>, B<--description>                 paste descriptions
  B<-r>, B<--repeat>                      repeat data from last record for empty sources
  B<-R>, B<--recipient>=<int>             use records from input stream <int> (one-based) as output template
  B<-j>, B<--join>=<string>               concatenate data using <string>

Options general to FAST:
  B<-h>, B<--help>                  	 print a brief help message
  B<--man>             	           print full documentation
  B<--version>                         print version
  B<-l>, B<--log>                         create/append to logfile	
  B<-L>, B<--logname>=<string>            use logfile name <string>
  B<-C>, B<--comment>=<string>            save comment <string> to log
  B<--format>=<format>                 use alternative format for input  
  B<--moltype>=<[dna|rna|protein]>     specify input sequence type
  B<-q>, B<--fastq>                       use fastq format as input and output

=head1 INPUT AND OUTPUT

B<faspaste> is part of FAST, the FAST Analysis of Sequences Toolbox,
based on Bioperl. Most core FAST utilities expect input and return
output in multifasta format. Input can occur in one or more files and
or on standard input. Output occurs to STDOUT. The FAST utility
B<fasconvert> can reformat other formats to and from multifasta.

=head1 OPTIONS

=over 8

=item B<-i>,
      B<--identifier>

Concatenate identifiers. The default join-string is the empty string. 

=item B<-d>,
      B<--description>

Concatenate descriptions. The default join-string is a single space characer. 


=item B<-j string>,
      B<--join=string>

Use <string> to concatenate data. Use "\t" to indicate a tab-character.

=item B<-r>,
      B<--repeat>

Once records are exhausted from any source, repeat the last entry from
that source in subsequent operations.

=item B<-R int>,
      B<--recipient=int>

Use input source #<int> as template to receive concatenated
data. One-based indexing is used, with input source 1 as default.

=item B<-h>,
      B<--help>

Print a brief help message and exit.

=item B<--man>

Print the manual page and exit.

=item B<--version>

Print version information and exit.

=item B<-l>,
      B<--log>

Creates, or appends to, a generic FAST logfile in the current working
directory. The logfile records date/time of execution, full command
with options and arguments, and an optional comment.

=item B<-L [string]>,
      B<--logname=[string]>

Use [string] as the name of the logfile. Default is "FAST.log.txt".

=item B<-C [string]>,
      B<--comment=[string]>

Include comment [string] in logfile. No comment is saved by default.

=item B<--format=[format]> 		  

Use alternative format for input. See man page for "fasconvert" for
allowed formats. This is for convenience; the FAST tools are designed
to exchange data in Fasta format, and "fasta" is the default format
for this tool.

=item B<-q>
      B<--fastq>

Use fastq format as input and output.

=back

=head1 EXAMPLES

Join sequences from two files together:

=over 8

B<faspaste> data.fas data2.fas

=back

Join both descriptions and sequences
    
=over 8

B<faspaste> data.fas data2.fas | B<faspaste> -d - data2.fas

=back

Paste the first sequence repeatedly to every other sequence in a file

=over 8

B<fashead> -n 1 t/data/fasxl_test4.fas | B<faspaste> -r - t/data/fasxl_test4.fas

=back

Paste the first sequence of one file repeatedly to every other
sequence in another file, with output identifiers and descriptions
taken from the second file.

=over 8

B<fashead> -n 1 t/data/fasxl_test3.fas | B<faspaste> -r -R 2 - t/data/fasxl_test4.fas

=back

=head1 SEE ALSO

=over 8

=item C<man FAST>

=item C<perldoc FAST>

Introduction and cookbook for FAST

=item L<The FAST Home Page|http://compbio.ucmerced.edu/ardell/FAST>"

=back 

=head1 CITING

If you use FAST, please cite I<Lawrence et al. (2015). FAST: FAST Analysis of
Sequences Toolbox.> and Bioperl I<Stajich et al.>. 

=cut
