# Supplementary material for: FAST: FAST Analysis of Sequences Toolbox
Source: Front Genet. 2015 May 19;6:172. doi: 10.3389/fgene.2015.00172 (PMC4437040; doi:10.3389/fgene.2015.00172)
Supplement: Supplementary file 1 [file DataSheet1.ZIP › FAST-1.06/bin/gbfcut]

#!/usr/bin/perl -w
use POSIX;
use Getopt::Long qw(:config bundling require_order auto_version);
use Pod::Usage;
use FAST;
use FAST::Bio::SeqIO;
use Carp;
use strict;

use vars qw($VERSION $DESC $NAME $COMMAND $DATE);
$VERSION = $FAST::VERSION; 
$DESC    = "Search features from GenBank files with regexes and print corresponding sequences.\n";
$NAME    = $0;
$NAME    =~ s/^.*\///;
$COMMAND = join " ",$NAME,@ARGV;
$DATE = POSIX::strftime("%c",localtime());

use constant { true => 1, false => 0 };

## DEFAULT OPTION VALUES
my $def_format  = $FAST::DEF_FORMAT;  #7/1/13 "fasta";
my $def_logname = $FAST::DEF_LOGNAME; #7/1/13 "FAST.log.txt";
my $def_join_string =  $FAST::DEF_JOIN_STRING;


## OPTION VARIABLES
my $man                  = undef;  # --man
my $help                 = undef;  # -h
my $moltype              = undef;  # -m, in case bioperl can't tell
my $format               = $def_format;  # --format
my $log                  = undef;        # -l
my $logname              = $def_logname; # -L
my $comment              = undef;        # -C
my $insensitive          = undef; # -i
# my $negate               = undef; # -v
my $qualifier            = undef; # -q 
my $key                  = undef; # -k
# my $verbose              = undef;
my $context              = undef;
my $join                 = $def_join_string; # -j

GetOptions('help|h'         		 => \$help, 
	   'man'            		 => \$man,
	   'moltype|m=s'                 => sub{  my (undef,$val) = @_; 
						  die "$NAME: --moltype or -m option must be either \"dna\", \"rna\" or \"protein\"" 
						    unless $val =~ /dna|rna|protein/i; 
						  $moltype = $val;
						},
	   'format=s'                    => \$format,
	   'log'                         => \$log,
	   'logname|L=s'                 => \$logname,
	   'comment|C=s'                 => \$comment,
	   'case-insensitive|i'          => \$insensitive,
#	   'negate|v'                    => \$negate,
	   ## @ allows for multiple use of the -q option
	   'qualifier|q=s@'              => sub{  my (undef,$val) = @_; 
						  die "$NAME: --qualifier or -q option argument must contain either \"=\" or \"^\", try perldoc $NAME" 
						    unless $val =~ /[=\^]/; 
						  push @$qualifier,$val;
						},
	   'key|k=s'                     => \$key,
	   'context|c=i'                 => sub{  my (undef,$val) = @_; 
						  die "$NAME: --context or -c option argument must be a positive integer. try perldoc $NAME" 
						    unless ($val > 0); 
						  $context = $val;
						},
	   'join|j=s'                    => \$join,
	  ) 
  or pod2usage(2);

pod2usage(1) if $help;
pod2usage(-verbose => 2) if $man;

$join = "\t" if ($join eq '\t');

my $fromSTDIN = ((-t STDIN) ? false : true);

pod2usage("$NAME: Requires at least one argument unless connected to standard input. Try \"perldoc $NAME\"") if (!$fromSTDIN && @ARGV < 1);
pod2usage("$NAME: Requires zero arguments if connected to standard input. Try \"perldoc $NAME\"") if ($fromSTDIN && @ARGV > 0);

&FAST::log($logname, $DATE, $COMMAND, $comment) if ($log); 

my @qua = ();
my @op = ();
my @qua_regex = ();


if ($qualifier) { 
  foreach my $qvp (@$qualifier) {
    my ($qua,$op,$qua_regex) = split /([=\^])/,$qvp;
    unless ($qua and $op and $qua_regex) {
      die "$NAME: Bad format in -q option argument $qvp\n";
    }
    push @qua,$qua; 
    push @op,($op eq "=" ? 1 : 0);
    push @qua_regex,($insensitive ? qr/$qua_regex/i : qr/$qua_regex/);
  }
}

my $OUT = FAST::Bio::SeqIO->newFh('-format' => 'fasta');
my $IN;
unless (@ARGV) {
    $IN = FAST::Bio::SeqIO->new(-fh => *STDIN{IO}, '-format' => 'genbank');
}

while ($IN or @ARGV) {
  if (@ARGV) {
    my $file = shift (@ARGV);
    unless (-e $file) {
      warn "$NAME: Could not find file $file. Skipping.\n";
      next;
    }
    $IN = FAST::Bio::SeqIO->new(-file => $file, '-format' => 'genbank');
  }
  if ($IN) { 
    while (my $seqobj = $IN->next_seq()) {
      my @features;
      if ($key) {
	@features = grep { $_->primary_tag =~ /$key/i } $seqobj->get_SeqFeatures();
      }
      else {
	@features = $seqobj->get_SeqFeatures();
      }
      FEAT: foreach my $feat (@features) {
	  foreach my $i (0..$#qua) {
	    next FEAT unless (
			      (
			       ($feat->has_tag($qua[$i]) and $op[$i] and grep {/$qua_regex[$i]/} $feat->get_tag_values($qua[$i]))
			       or
			       ($feat->has_tag($qua[$i]) and not $op[$i] and not grep {/$qua_regex[$i]/} $feat->get_tag_values($qua[$i]))
			      )
			     );
	  }

	  ## TODO: handle context for split features, right now it just dies.
	  
	  if ($context and $feat->start > $feat->end) {
	    $feat->start(($feat->start + $context > $seqobj->length ? $seqobj->length : $feat->start + $context));
	    $feat->end  (($feat->end - $context < 0 ? 1 : $feat->end   - $context));
	  }
	  elsif ($context ) {
	    $feat->start(($feat->start - $context < 0 ? 1 : $feat->start   - $context));
	    $feat->end  (($feat->end + $context > $seqobj->length ? $seqobj->length : $feat->end + $context));
	  }
	  
	  my $featseq = $feat->spliced_seq;
	  my $id = $featseq->id();
	  $id =~ s/_spliced_feat//;
	  $featseq->id($id);

	  my @data;
	  push @data, (sprintf "key:%s",$feat->primary_tag());
	  push @data, (sprintf "location:%s",$feat->location->to_FTstring());
	  push @data, (sprintf "context:%s", $context) if ($context);
	  foreach my $tag ($feat->get_all_tags()){
	    foreach my $val ($feat->get_tagset_values($tag)){
	      push @data, (sprintf "%s:\"%s\"",$tag,$val); 
	    }
	  }
	  my $data = join $join,@data;
	  $featseq->desc($data);
	  
	  print $OUT $featseq;
	}
    }
    undef $IN;
  }
}


__END__

=head1 NAME

B<gbfcut> - search features from GenBank files and print corresponding sequences

=head1 SYNOPSIS

B<gbfcut> [OPTIONS]... [GENBANK-FILE]...

=head1 DESCRIPTION

B<gbfcut> takes GenBank-sequence input and outputs subsequences that
correspond to features annotated on all input sequences in Multi-Fasta
format. Both simple and more complex split features are
supported. Optionally, B<gbfcut> may be directed to only output
sequences corresponding to features with one or more qualifiers, the
values of match specific perl regular expressions
(regexes). Alternatively, features may be filtered by regular
expression matching against particular keys.  By default all features
are printed.

Options specific to B<gbfcut>:
  B<-q>, B<--qualifier>=<string>          search features for qualifer values by regular expressions
  B<-i>, B<--insensitive>                 case-insensitive pattern matching for qualifier regex matching 
  B<-k>, B<--key>=<regex>                 restrict search to features whose keys match regex <regex>. 
  B<-j>, B<--join>=<string>               use <string> to join feature annotations in descriptions
  B<-c>, B<--context>=<int>               include <int> positions of sequence context for each sequence output

Options general to FAST:
  B<-h>, B<--help>                  	 print a brief help message
  B<--man>             	           print full documentation
  B<--version>                         print version
  B<-l>, B<--log>                         create/append to logfile	
  B<-L>, B<--logname=<string>>            use logfile name <string>
  B<-C>, B<--comment=<string>>            save comment <string> to log
  B<--format=<format>>                 use alternative format for input  
  B<--moltype=<[dna|rna|protein]>>      specify input sequence type

=head1 INPUT AND OUTPUT

B<gbfcut> is part of FAST, the FAST Analysis of Sequences Toolbox, based
on Bioperl. Most core FAST utilities expect input and return output in
multifasta format. Input can occur in one or more files or on
STDIN. Output occurs to STDOUT. The FAST utility B<fasconvert> can
reformat other formats to and from multifasta.

=head1 OPTIONS

=over 8

=item B<-q> <qualifier>[=^]<perl-regex>,
      B<--qualifier>=<qualifier>[=^]<perl-regex>

Filter only features that have a specified qualifier and for each
qualifier, at least one value that either matches (=) or no value that
matches (^) their corresponding perl-regexes. Examples of qualifiers:
'product', 'note', 'gene', 'db_xref'. Multiple qualifier option
instances are allowed for the same command; features will be printed
for which all qualifier expressions are true.

=item B<-i>,
      B<--case-insensitive>

Enable case-insensitive matching of qualifiers.

=item B<-k> <string>,
      B<--key>=<string>

Filter only features with keys that match perl-regex
<string>. Matching is done case-insensitively.  Examples of
key-matching regexes (called "primary-tags" in BioPerl): 'CDS', 'RNA',
'CDS|RNA' 'UTR' This regex is always matched case-insensitively.

=item B<-c> <int>,
      B<--context>=<int>

Include <int> positions of sequence context for each sequence record
extracted.

=item B<-j> <string>,
      B<--join>=<string>

Use <string> as delimiter to concatenate annotation data in output
sequence record descriptions.

=item B<-h>,
      B<--help>

Print a brief help message and exit.

=item B<--man>

Print the manual page and exit.

=item B<--version>

Print version information and exit.

=item B<-l>,
      B<--log>

Creates, or appends to, a generic FAST logfile in the current working
directory. The logfile records date/time of execution, full command
with options and arguments, and an optional comment.

=item B<-L [string]>,
      B<--logname=[string]>

Use [string] as the name of the logfile. Default is "FAST.log.txt".

=item B<-C [string]>,
      B<--comment=[string]>

Include comment [string] in logfile. No comment is saved by default.

=item B<--format=[format]> 		  

Use alternative format for input. See man page for "fasconvert" for
allowed formats. This is for convenience; the FAST tools are designed
to exchange data in Fasta format, and "fasta" is the default format
for this tool.

=item B<-m [dna|rna|protein]>,
      B<--moltype=[dna|rna|protein]> 		  

Specify the type of sequence on input (should not be needed in most
cases, but sometimes Bioperl cannot guess and complains when
processing data).

=back

=head1 EXAMPLES

Output the 5' and 3' UTR sequences:

=over 8

B<gbfcut> -k UTR t/data/AF194338.1.gb

=back

Output all sequences under the feature "exon" and add location labels:

=over 8

B<gbfcut> -k exon t/data/AF194338.1.gb

=back

Output all feature sequences with a "note" qualifier containing "telomere":

=over 8

B<gbfcut> -q note=telomere t/data/AF194338.1.gb

=back

Output all feature sequences with an "organism" tag set to "Stylonychia lemnae":

=over 8

B<gbfcut> -q organism="Stylonychia lemnae" t/data/AF194338.1.gb

=back

Output all feature sequences with key "tRNA"

=over 8

B<gbfcut> -k tRNA t/data/mito-ascaris.gb

=back

Output all feature sequences with key "tRNA," with a qualifier
"product" that has a value that matches the pattern "Ser" *and*
a qualifier "note" that does *not* match the value  "AGN":

=over 8

B<gbfcut> -k tRNA -q product=Ser -q note^AGN t/data/mito-ascaris.gb

=back


=head1 SEE ALSO

=over 8

=item C<man perlre>

=item C<perldoc perlre>

Documentation on perl regular expressions.

=item C<man FAST>

=item C<perldoc FAST>

Introduction and cookbook for FAST

=item L<The FAST Home Page|http://compbio.ucmerced.edu/ardell/FAST>"

=back 

=head1 CITING

If you use FAST, please cite I<Lawrence et al. (2015). FAST: FAST Analysis of
Sequences Toolbox.> and Bioperl I<Stajich et al.>. 

=cut
