# Supplementary material for: FAST: FAST Analysis of Sequences Toolbox
Source: Front Genet. 2015 May 19;6:172. doi: 10.3389/fgene.2015.00172 (PMC4437040; doi:10.3389/fgene.2015.00172)
Supplement: Supplementary file 1 [file DataSheet1.ZIP › FAST-1.06/doc/FAST_Cookbook.tex]

% Created 2014-06-16 Mon 07:38
\documentclass[11pt]{article}
\usepackage[utf8]{inputenc}
\usepackage[T1]{fontenc}
\usepackage{fixltx2e}
\usepackage{graphicx}
\usepackage{longtable}
\usepackage{float}
\usepackage{wrapfig}
\usepackage{soul}
\usepackage{textcomp}
\usepackage{marvosym}
\usepackage{wasysym}
\usepackage{latexsym}
\usepackage{amssymb}
\usepackage{hyperref}
\tolerance=1000
\usepackage[colorlinks=true,urlcolor=SteelBlue4,linkcolor=Firebrick4]{hyperref}
\providecommand{\alert}[1]{\textbf{#1}}
\begin{document}


\title{FAST:Fast Analysis of Sequences Toolbox Cookbook}
\author{Katherine C.H. Amrine \& David H. Ardell}
\date{16 June 2014}
\maketitle

\setcounter{tocdepth}{5}
\tableofcontents
\vspace*{1cm}
These examples are executable from the installation directory.


\section{Recipes}
\label{sec-1}
\section{Tutorials}
\label{sec-2}
\subsection{Prelude}
\label{sec-2_1}
\subsubsection{The FAST definition of "FastA format"}
\label{sec-2_1_1}


FastA format began with the FastA search utilities of William
Pearson. For FAST, ``fasta format'' means what is conventionally called
``multi-fasta'' format of sequence or alignment data, largely as
implementated in BioPerl in the module \texttt{Bio::SeqIO::fasta}. 

In the FAST implementation of ``fasta format'', multiple sequence
records may appear in a single file or input stream. Sequence data may
contain gap characters. The logical elements of a sequence record are
its \emph{identifier}, \emph{description} and \emph{sequence}. The \emph{identifier}
(indicated with \texttt{id} in the example here) and \emph{description} (\texttt{desc})
together make the \emph{identifier line} of a sequence record, that must
begin with the sequence record start symbol \texttt{>} on a single line. The
\emph{description} begins after the first block of white-space on this line
(indicated with \texttt{<space>}). The \emph{sequence} of a record
appears immediately after its identifier line and may continue over
multiple lines until the next record. 

In FAST, the description may be broken into multiple \emph{fields} defined
by a \emph{delimiter} (indicated with \texttt{<delim>}). FAST uses a ``one-based''
indexing of fields as indicated here:

\begin{verbatim}
>seq1-id<space>seq1-desc-field1<delim>seq1-desc-field2<delim>...
seq1-sequence
seq1-sequence
...
seq1-sequence
>seq2-id<space>seq2-desc-field1<delim>seq2-desc-field2<delim>...
seq2-sequence
seq2-sequence
...
seq2-sequence
\end{verbatim}
\subsubsection{Use \texttt{man} pages for full documentation}
\label{sec-2_1_2}


All FAST utilities follow UNIX conventions in having default and
optional behaviors. For more information about how to use and modify
the behavior of any FAST utility such as \texttt{faswc}, consult its manual
page with \emph{e.g.}:

\begin{verbatim}
man faswc
\end{verbatim}

or alternatively:

\begin{verbatim}
perldoc faswc
\end{verbatim}
\subsection{Example 1: Prototyping a pipeline to cut, reverse complement, and translate a gene by coordinate from a genome}
\label{sec-2_2}
\subsubsection{Calculating sequence length}
\label{sec-2_2_1}


Chromosome 1 from the \emph{Saccharomyces cerevisiae} genome is available
in \texttt{t/data/chr01.fsa}. By default, \texttt{faswc} calculates the lengths of
sequence records on its input, and outputs its input, augmenting
sequence descriptions with its calculations using the tag (or name)
\texttt{length} and a (name,value) separator \texttt{:}, as in \texttt{length:872}. We can
therefore easily obtain the length of this chromosome sequence as
follows:

\begin{verbatim}
faswc t/data/chr01.fsa | egrep ">"
\end{verbatim}

Alternatively, \texttt{faswc -c} will output the length of the chromosome
directly to \texttt{STDOUT}:

\begin{verbatim}
faswc -c t/data/chr01.fsa
\end{verbatim}
\subsubsection{Cut out a subsequence by coordinate with \texttt{fascut}}
\label{sec-2_2_2}


\texttt{fascut} will cut a subsequence by coordinate. For example, suppose we
know that the location of gene \texttt{YAR030C} in yeast chromosome 1 begins
186512 and ends 186853 on the minus strand. Let's cut this from our
chromosome. The following code will extract this subsequence in fasta
format to \texttt{STDOUT}:

\begin{verbatim}
fascut 186512..186853 t/data/chr01.fsa
\end{verbatim}
\subsubsection{Computing reverse complement of a sequence with \texttt{fasrc}}
\label{sec-2_2_3}


Knowing that this is on the minus strand, we need to obtain the
reverse complement of this sequence.  \texttt{fasrc} will compute this.  The
following code will take the output of \texttt{fascut} as its input and
return the reverse complemeht in fasta file to \texttt{STDOUT}:

\begin{verbatim}
fascut 186512..186853 t/data/chr01.fsa | fasrc
\end{verbatim}
\subsubsection{Translating a sequence with \texttt{fasxl}}
\label{sec-2_2_4}


To translate this sequence, we extend the pipeline with the \texttt{fasxl} utility:

\begin{verbatim}
fascut 186512..186853 t/data/chr01.fsa | fasrc | fasxl
\end{verbatim}

Examine the output, we will see that the peptide starts with a
methionine, and ends with a stop codon, indicated by the \texttt{*} character
by default. 
\subsubsection{Computing codon usage with \texttt{fascodon}}
\label{sec-2_2_5}


If we are interested in the codon usage of our gene, we can edit the
last command-line (by typing \texttt{up-arrow} on most UNIX shells) and
replace \texttt{fasxl} with \texttt{fascodon} at the end of our pipeline. \texttt{fascodon}
outputs a space-delimited table indicating the normalized counts of
each codon with information on starts and stops. With the following
code, we can see that the most frequently used codon in this example
is \texttt{AAT} (encoding an Asparagine)

\begin{verbatim}
fascut 186512..186853 t/data/chr01.fsa | fasrc | fascodon
\end{verbatim}
\subsubsection{Computing base composition with \texttt{fascomp}}
\label{sec-2_2_6}


\texttt{fascomp} will return the base/protein composition of a sequence. If
we are interested in the normalized base composition of the first
chromosome, we can run the following:

\begin{verbatim}
fascomp -n t/data/chr01.fsa
\end{verbatim}
\subsection{Example 2: Reformatting, selecting and transforming alignments in FAST}
\label{sec-2_3}
\subsubsection{Reformatting alignment data with \texttt{fasconvert}}
\label{sec-2_3_1}


A file with protein sequences that match a search for ``P450'' is
available in \texttt{t/data/P450.fas} under the FAST installation
directory. Another file contains this data aligned using \texttt{clustalw}
with the name \texttt{P450.clustalw2.aln}. The \texttt{fasconvert} tool can convert
from fasta to many formats, or from many formats to fasta, including
clustalw to fasta as showin in the following example

\begin{verbatim}
fasconvert -i clustalw -f t/data/P450.clustalw2.aln
\end{verbatim}

The previous command automatically saves its output to an output file
saves output to the same basename and an extension of \texttt{.fas}. The
\texttt{faswc} utility will append sequence lengths to the sequence
descriptions. To look at the length of all sequences, use the
following code.

\begin{verbatim}
faswc t/data/P450.clustalw2.fas | head -1
\end{verbatim}

which outputs \texttt{length:557} to \texttt{STDOUT}.
\subsubsection{Selecting sequences with \texttt{fasgrep}}
\label{sec-2_3_2}


We can subset the output in many ways to get information we are
interested in, for example, if we want to get the original sequence
with the gi number ``86475799'', we can use \texttt{fasgrep}, which will pull
out sequences that match a Perl regular expression. By default,
\texttt{fasgrep} attempts to match sequence identifiers:

\begin{verbatim}
fasgrep "86475799" P450.fas
\end{verbatim}

We can retrieve the aligned version of this sequence as it has the
same identifier

\begin{verbatim}
fasgrep "86475799" P450.clustalw2.fas
\end{verbatim}
\subsubsection{Reformatting gap characters with \texttt{fastr}}
\label{sec-2_3_3}


\texttt{fastr} may be useful when we must change specific characters based on
the requirements of a bioinformatic program. For example, to reformat
gap characters in a fasta-format alignment from ``-'' to ``.''.

\begin{verbatim}
fastr -s "-" "." P450.clustalw2.fas
\end{verbatim}
\subsubsection{Degapping sites with \texttt{alndegap}}
\label{sec-2_3_4}


\texttt{alndegap} allows for editing of alignments based on their gap
profile. To remove sites with at least one gap in all sequences, we
can do the following:

\begin{verbatim}
alndegap -a P450clustalw2.clustalw.fas
\end{verbatim}

We can then determine the length of the alignment by looking at the
first identifier for your output after running the following:

\begin{verbatim}
alndegap -a P450clustalw2.clustalw.fas | faswc | head -1 | cut -f2 -d" "
\end{verbatim}

And if we are interested in retaining only unique sequences, 
\emph{fasuniq} appended to the output will collapse duplicate sequences to
one, appending all of the identifiers to one large identifier. 

\begin{verbatim}
alndegap -a P450clustalw2.clustalw.fas | faslen | fasuniq
\end{verbatim}

\end{document}
