# Supplementary material for: FAST: FAST Analysis of Sequences Toolbox
Source: Front Genet. 2015 May 19;6:172. doi: 10.3389/fgene.2015.00172 (PMC4437040; doi:10.3389/fgene.2015.00172)
Supplement: Supplementary file 1 [file DataSheet1.ZIP › FAST-1.06/lib/FAST/Bio/AlignIO/emboss.pm]

#
# BioPerl module for FAST::Bio::AlignIO::emboss
#
# Please direct questions and support issues to <bioperl-l@bioperl.org> 
#
# Cared for by Jason Stajich <jason@bioperl.org>
#
# Copyright Jason Stajich
#
# You may distribute this module under the same terms as perl itself

# POD documentation - main docs before the code

=head1 NAME

FAST::Bio::AlignIO::emboss - Parse EMBOSS alignment output (from applications water and needle)

=head1 SYNOPSIS

    # do not use the object directly
    use FAST::Bio::AlignIO;
    # read in an alignment from the EMBOSS program water
    my $in = FAST::Bio::AlignIO->new(-format => 'emboss',
                              -file   => 'seq.water');
    while( my $aln = $in->next_aln ) {
    # do something with the alignment
    }

=head1 DESCRIPTION

This object handles parsing and writing pairwise sequence alignments
from the EMBOSS suite.

=head1 FEEDBACK

=head2 Mailing Lists

User feedback is an integral part of the evolution of this and other
Bioperl modules. Send your comments and suggestions preferably to
the Bioperl mailing list.  Your participation is much appreciated.

  bioperl-l@bioperl.org                  - General discussion
  http://bioperl.org/wiki/Mailing_lists  - About the mailing lists

=head2 Support 

Please direct usage questions or support issues to the mailing list:

I<bioperl-l@bioperl.org>

rather than to the module maintainer directly. Many experienced and 
reponsive experts will be able look at the problem and quickly 
address it. Please include a thorough description of the problem 
with code and data examples if at all possible.

=head2 Reporting Bugs

Report bugs to the Bioperl bug tracking system to help us keep track
of the bugs and their resolution. Bug reports can be submitted via the
web:

  https://redmine.open-bio.org/projects/bioperl/

=head1 AUTHOR - Jason Stajich

Email jason@bioperl.org

=head1 APPENDIX

The rest of the documentation details each of the object methods.
Internal methods are usually preceded with a _

=cut


# Let the code begin...


package FAST::Bio::AlignIO::emboss;
use vars qw($EMBOSSTitleLen $EMBOSSLineLen);
use strict;

use FAST::Bio::LocatableSeq;

use base qw(FAST::Bio::AlignIO);

BEGIN {
    $EMBOSSTitleLen    = 13;
    $EMBOSSLineLen     = 50;
}

sub _initialize {
    my($self,@args) = @_;
    $self->SUPER::_initialize(@args);
    $self->{'_type'} = undef;
}

=head2 next_aln

 Title   : next_aln
 Usage   : $aln = $stream->next_aln()
 Function: returns the next alignment in the stream.
 Returns : L<FAST::Bio::Align::AlignI> object - returns 0 on end of file
	    or on error
 Args    : NONE

=cut

sub next_aln {
    my ($self) = @_;
    my $seenbegin = 0;
    my %data = ( 'seq1' => {
		     'start'=> undef,
		     'end'=> undef,
		     'name' => '',
		     'data' => '' },
		 'seq2' => {
		     'start'=> undef,
		     'end'=> undef,
		     'name' => '',
		     'data' => '' },
		 'align' => '',
		 'type'  => $self->{'_type'},  # to restore type from
		                                     # previous aln if possible
		 );
    my %names;
    while( defined($_ = $self->_readline) ) {
	next if( /^\#?\s+$/ || /^\#+\s*$/ );
	if( /^\#(\=|\-)+\s*$/) {
	    last if( $seenbegin);
	} elsif( /(Local|Global):\s*(\S+)\s+vs\s+(\S+)/ ||
		 /^\#\s+Program:\s+(\S+)/ )
	{
	    my ($name1,$name2) = ($2,$3);
	    if( ! defined $name1 ) { # Handle EMBOSS 2.2.X
		$data{'type'} = $1;
		$name1 = $name2 = '';
	    } else {
		$data{'type'} = $1 eq 'Local' ? 'water' : 'needle';
	    }
	    $data{'seq1'}->{'name'} = $name1;
	    $data{'seq2'}->{'name'} = $name2;

	    $self->{'_type'} = $data{'type'};

	} elsif( /Score:\s+(\S+)/ ) {
	    $data{'score'} = $1;
	} elsif( /^\#\s+(1|2):\s+(\S+)/ && !  $data{"seq$1"}->{'name'} ) {
	    my $nm = $2;
	    $nm = substr($nm,0,$EMBOSSTitleLen); # emboss has a max seq length
	    if( $names{$nm} ) {
		$nm .= "-". $names{$nm};
	    }
	    $names{$nm}++;
	    $data{"seq$1"}->{'name'} = $nm;
	} elsif( $data{'seq1'}->{'name'} &&
		 /^\Q$data{'seq1'}->{'name'}/ ) {
	    my $count = 0;
	    $seenbegin = 1;
	    my @current;
	    while( defined ($_) ) {
		my $align_other = '';
		my $delayed;
		if($count == 0 || $count == 2 ) {
		    my @l = split;
		    my ($seq,$align,$start,$end);
		    if( $count == 2 && $data{'seq2'}->{'name'} eq '' ) {
			# weird boundary condition
			($start,$align,$end) = @l;
		    } elsif( @l == 3 ) {
			$align = '';
			($seq,$start,$end) = @l
		    } else {
			($seq,$start,$align,$end) = @l;
 		    }

		    my $seqname = sprintf("seq%d", ($count == 0) ? '1' : '2');
		    $data{$seqname}->{'data'} .= $align;
		    $data{$seqname}->{'start'} ||= $start;
		    $data{$seqname}->{'end'} = $end;
		    $current[$count] = [ $start,$align || ''];
		} else {
		    s/^\s+//;
		    s/\s+$//;
		    $data{'align'} .= $_;
		}

	      BOTTOM:
		last if( $count++ == 2);
		$_ = $self->_readline();
	    }

	    if( $data{'type'} eq 'needle' ) {
		# which ever one is shorter we want to bring it up to
		# length.  Man this stinks.
		my ($s1,$s2) =  ($data{'seq1'}, $data{'seq2'});

		my $d = length($current[0]->[1]) - length($current[2]->[1]);
		if( $d < 0 ) { # s1 is smaller, need to add some
		    # compare the starting points for this alignment line
		    if( $current[0]->[0] <= 1 ) {
			$s1->{'data'} = ('-' x abs($d)) . $s1->{'data'};
			$data{'align'} = (' 'x abs($d)).$data{'align'};
		    } else {
			$s1->{'data'} .= '-' x abs($d);
			$data{'align'} .= ' 'x abs($d);
		    }
		} elsif( $d > 0) { # s2 is smaller, need to add some
		    if( $current[2]->[0] <= 1 ) {
			$s2->{'data'} = ('-' x abs($d)) . $s2->{'data'};
			$data{'align'} = (' 'x abs($d)).$data{'align'};
		    } else {
			$s2->{'data'} .= '-' x abs($d);
			$data{'align'} .= ' 'x abs($d);
		    }
		}
	    }

	}
    }
    return unless $seenbegin;
    my $aln =  FAST::Bio::SimpleAlign->new(-verbose => $self->verbose(),
				     -score   => $data{'score'},
				     -source => "EMBOSS-".$data{'type'});

    foreach my $seqname ( qw(seq1 seq2) ) {
	return unless ( defined $data{$seqname} );
	$data{$seqname}->{'name'} ||= $seqname;
	my $seq = FAST::Bio::LocatableSeq->new
	    ('-seq'         => $data{$seqname}->{'data'},
	     '-display_id'  => $data{$seqname}->{'name'},
	     '-start'       => $data{$seqname}->{'start'},
	     '-end'         => $data{$seqname}->{'end'},
	     '-alphabet'    => $self->alphabet,
	     );
	$aln->add_seq($seq);
    }
    return $aln;
}

=head2 write_aln

 Title   : write_aln
 Usage   : $stream->write_aln(@aln)
 Function: writes the $aln object into the stream in emboss format
 Returns : 1 for success and 0 for error
 Args    : L<FAST::Bio::Align::AlignI> object


=cut

sub write_aln {
    my ($self,@aln) = @_;

    $self->throw("Sorry: writing emboss output is not currently available! \n");
}

1;
