# Supplementary material for: FAST: FAST Analysis of Sequences Toolbox
Source: Front Genet. 2015 May 19;6:172. doi: 10.3389/fgene.2015.00172 (PMC4437040; doi:10.3389/fgene.2015.00172)
Supplement: Supplementary file 1 [file DataSheet1.ZIP › FAST-1.06/lib/FAST/Bio/AlignIO/pfam.pm]

#
# BioPerl module for FAST::Bio::AlignIO::pfam

#   based on the FAST::Bio::SeqIO:: modules
#       by Ewan Birney <birney@ebi.ac.uk>
#       and Lincoln Stein  <lstein@cshl.org>
#
#       and the SimpleAlign.pm module of Ewan Birney
#
# Copyright Peter Schattner
#
# You may distribute this module under the same terms as perl itself
# _history
# September 5, 2000
# POD documentation - main docs before the code

=head1 NAME

FAST::Bio::AlignIO::pfam - pfam sequence input/output stream

=head1 SYNOPSIS

Do not use this module directly.  Use it via the L<FAST::Bio::AlignIO> class.

=head1 DESCRIPTION

This object can transform FAST::Bio::SimpleAlign objects to and from pfam flat
file databases.

=head1 FEEDBACK

=head2 Support 

Please direct usage questions or support issues to the mailing list:

I<bioperl-l@bioperl.org>

rather than to the module maintainer directly. Many experienced and 
reponsive experts will be able look at the problem and quickly 
address it. Please include a thorough description of the problem 
with code and data examples if at all possible.

=head2 Reporting Bugs

Report bugs to the Bioperl bug tracking system to help us keep track
the bugs and their resolution.  Bug reports can be submitted via the
web:

  https://redmine.open-bio.org/projects/bioperl/

=head1 AUTHORS - Peter Schattner

Email: schattner@alum.mit.edu


=head1 APPENDIX

The rest of the documentation details each of the object
methods. Internal methods are usually preceded with a _

=cut

# Let the code begin...

package FAST::Bio::AlignIO::pfam;
use strict;

use FAST::Bio::SimpleAlign;
use base qw(FAST::Bio::AlignIO);

=head2 next_aln

 Title   : next_aln
 Usage   : $aln = $stream->next_aln()
 Function: returns the next alignment in the stream
 Returns : L<FAST::Bio::Align::AlignI> object
 Args    : NONE

=cut

sub next_aln {
    my $self = shift;
    my $entry;
    my $name;
    my $start;
    my $end;
    my $seq;
    my $add;
    my $acc;
    my %names;

    my $aln =  FAST::Bio::SimpleAlign->new(-source => 'pfam');

    while( $entry = $self->_readline) {
	chomp $entry;
	$entry =~ m{^//} && last;
	if($entry !~ m{^(\S+)/(\d+)-(\d+)\s+(\S+)\s*} ) {
	    $self->throw("Found a bad line [$_] in the pfam format alignment");
	    next;
	}

	$name = $1;
	$start = $2;
	$end = $3;
	$seq = $4;


	$add = FAST::Bio::LocatableSeq->new('-seq'         => $seq,
				      '-display_id'  => $name,
				      '-start'       => $start,
				      '-end'         => $end,
				      '-alphabet'    => $self->alphabet,
			    );

	$aln->add_seq($add);

    }

#  If $end <= 0, we have either reached the end of
#  file in <> or we have encountered some other error
#

	return $aln if $aln->num_sequences;
	return;
}


=head2 write_aln

 Title   : write_aln
 Usage   : $stream->write_aln(@aln)
 Function: writes the $aln object into the stream
 Returns : 1 for success and 0 for error
 Args    : L<FAST::Bio::Align::AlignI> object


=cut

sub write_aln {
   my ($self,@aln) = @_;
   if( @aln > 1 ) { $self->warn("Only the 1st pfam alignment will be output since the format does not support multiple alignments in the same file"); }
   my $aln = shift @aln;
   if( ! $aln || ! $aln->isa('FAST::Bio::Align::AlignI')  ) {
       $self->warn("Must provide a FAST::Bio::Align::AlignI object when calling write_aln");
       next;
   }
   my ($namestr,$seq,$add);
   my ($maxn);
   $maxn = $aln->maxdisplayname_length();

   foreach $seq ( $aln->each_seq() ) {
       $namestr = $aln->displayname($seq->get_nse());
       $add = $maxn - length($namestr) + 2;
       $namestr .= " " x $add;
	  $self->_print (sprintf("%s  %s\n",$namestr,$seq->seq())) or return;
   }
   $self->flush() if $self->_flush_on_write && defined $self->_fh;
   return 1;
}

1;
