# Supplementary material for: FAST: FAST Analysis of Sequences Toolbox
Source: Front Genet. 2015 May 19;6:172. doi: 10.3389/fgene.2015.00172 (PMC4437040; doi:10.3389/fgene.2015.00172)
Supplement: Supplementary file 1 [file DataSheet1.ZIP › FAST-1.06/lib/FAST/Bio/AlignIO.pm]

#
# BioPerl module for FAST::Bio::AlignIO
#
#	based on the FAST::Bio::SeqIO module
#       by Ewan Birney <birney@ebi.ac.uk>
#       and Lincoln Stein  <lstein@cshl.org>
#
# Copyright Peter Schattner
#
# You may distribute this module under the same terms as perl itself
#
# History
# September, 2000 AlignIO written by Peter Schattner

# POD documentation - main docs before the code

=head1 NAME

FAST::Bio::AlignIO - Handler for AlignIO Formats

=head1 SYNOPSIS

    use FAST::Bio::AlignIO;

    $inputfilename = "testaln.fasta";
    $in  = FAST::Bio::AlignIO->new(-file   => $inputfilename ,
                             -format => 'fasta');
    $out = FAST::Bio::AlignIO->new(-file   => ">out.aln.pfam" ,
                             -format => 'pfam');

    while ( my $aln = $in->next_aln() ) {
        $out->write_aln($aln);
    }

    # OR

    use FAST::Bio::AlignIO;

    open MYIN,"testaln.fasta";
    $in  = FAST::Bio::AlignIO->newFh(-fh     => \*MYIN,
                               -format => 'fasta');
    open my $MYOUT, '>', 'testaln.pfam';
    $out = FAST::Bio::AlignIO->newFh(-fh     =>  $MYOUT,
                               -format => 'pfam');

    # World's smallest Fasta<->pfam format converter:
    print $out $_ while <$in>;

=head1 DESCRIPTION

L<FAST::Bio::AlignIO> is a handler module for the formats in the AlignIO set,
for example, L<FAST::Bio::AlignIO::fasta>. It is the officially sanctioned way 
of getting at the alignment objects. The resulting alignment is a
L<FAST::Bio::Align::AlignI>-compliant object. 

The idea is that you request an object for a particular format.
All the objects have a notion of an internal file that is read
from or written to. A particular AlignIO object instance is configured
for either input or output, you can think of it as a stream object.

Each object has functions:

   $stream->next_aln();

And:

   $stream->write_aln($aln);

Also:

   $stream->type() # returns 'INPUT' or 'OUTPUT'

As an added bonus, you can recover a filehandle that is tied to the
AlignIO object, allowing you to use the standard E<lt>E<gt> and print
operations to read and write alignment objects:

    use FAST::Bio::AlignIO;

    # read from standard input
    $stream = FAST::Bio::AlignIO->newFh(-format => 'Fasta');

    while ( $aln = <$stream> ) {
	     # do something with $aln
    }

And:

    print $stream $aln; # when stream is in output mode

L<FAST::Bio::AlignIO> is patterned on the L<FAST::Bio::SeqIO> module and shares
most of its features.  One significant difference is that
L<FAST::Bio::AlignIO> usually handles IO for only a single alignment at a time,
whereas L<FAST::Bio::SeqIO> handles IO for multiple sequences in a single stream.  
The principal reason for this is that whereas simultaneously handling
multiple sequences is a common requirement, simultaneous handling of
multiple alignments is not. The only current exception is format
C<bl2seq> which parses results of the BLAST C<bl2seq> program and which
may produce several alignment pairs.  This set of alignment pairs can
be read using multiple calls to L<next_aln>.

=head1 CONSTRUCTORS

=head2 FAST::Bio::AlignIO-E<gt>new()

   $seqIO = FAST::Bio::AlignIO->new(-file => 'filename',   -format=>$format);
   $seqIO = FAST::Bio::AlignIO->new(-fh   => \*FILEHANDLE, -format=>$format);
   $seqIO = FAST::Bio::AlignIO->new(-format => $format);
   $seqIO = FAST::Bio::AlignIO->new(-fh => \*STDOUT, -format => $format);

The L<new> class method constructs a new L<FAST::Bio::AlignIO> object.  
The returned object can be used to retrieve or print alignment
objects. L<new> accepts the following parameters:

=over 4

=item -file

A file path to be opened for reading or writing.  The usual Perl
conventions apply:

   'file'       # open file for reading
   '>file'      # open file for writing
   '>>file'     # open file for appending
   '+<file'     # open file read/write
   'command |'  # open a pipe from the command
   '| command'  # open a pipe to the command

=item -fh

You may provide new() with a previously-opened filehandle.  For
example, to read from STDIN:

   $seqIO = FAST::Bio::AlignIO->new(-fh => \*STDIN);

Note that you must pass filehandles as references to globs.

If neither a filehandle nor a filename is specified, then the module
will read from the @ARGV array or STDIN, using the familiar E<lt>E<gt>
semantics.

=item -format

Specify the format of the file.  Supported formats include:

   bl2seq      Bl2seq Blast output
   clustalw    clustalw (.aln) format
   emboss      EMBOSS water and needle format
   fasta       FASTA format
   maf         Multiple Alignment Format
   mase        mase (seaview) format
   mega        MEGA format
   meme        MEME format
   msf         msf (GCG) format
   nexus       Swofford et al NEXUS format
   pfam        Pfam sequence alignment format
   phylip      Felsenstein PHYLIP format
   prodom      prodom (protein domain) format
   psi         PSI-BLAST format
   selex       selex (hmmer) format
   stockholm   stockholm format

Currently only those formats which were implemented in L<FAST::Bio::SimpleAlign>
have been incorporated into L<FAST::Bio::AlignIO>.  Specifically, C<mase>, C<stockholm>
and C<prodom> have only been implemented for input. See the specific module
(e.g. L<FAST::Bio::AlignIO::prodom>) for notes on supported versions.

If no format is specified and a filename is given, then the module
will attempt to deduce it from the filename suffix.  If this is unsuccessful,
C<fasta> format is assumed.

The format name is case insensitive; C<FASTA>, C<Fasta> and C<fasta> are
all treated equivalently.

=back

=head2 FAST::Bio::AlignIO-E<gt>newFh()

   $fh = FAST::Bio::AlignIO->newFh(-fh   => \*FILEHANDLE, -format=>$format);
   # read from STDIN or use @ARGV:
   $fh = FAST::Bio::AlignIO->newFh(-format => $format);

This constructor behaves like L<new>, but returns a tied filehandle
rather than a L<FAST::Bio::AlignIO> object.  You can read sequences from this
object using the familiar E<lt>E<gt> operator, and write to it using
L<print>. The usual array and $_ semantics work.  For example, you can
read all sequence objects into an array like this:

  @sequences = <$fh>;

Other operations, such as read(), sysread(), write(), close(), and printf()
are not supported.

=over 1

=item -flush

By default, all files (or filehandles) opened for writing alignments
will be flushed after each write_aln() making the file immediately
usable.  If you do not need this facility and would like to marginally
improve the efficiency of writing multiple sequences to the same file
(or filehandle), pass the -flush option '0' or any other value that
evaluates as defined but false:

  my $clustal = FAST::Bio::AlignIO->new( -file   => "<prot.aln",
                                   -format => "clustalw" );
  my $msf = FAST::Bio::AlignIO->new(-file   => ">prot.msf",
                              -format => "msf",
                              -flush  => 0 ); # go as fast as we can!
  while($seq = $clustal->next_aln) { $msf->write_aln($seq) }

=back

=head1 OBJECT METHODS

See below for more detailed summaries.  The main methods are:

=head2 $alignment = $AlignIO-E<gt>next_aln()

Fetch an alignment from a formatted file.

=head2 $AlignIO-E<gt>write_aln($aln)

Write the specified alignment to a file..

=head2 TIEHANDLE(), READLINE(), PRINT()

These provide the tie interface.  See L<perltie> for more details.

=head1 FEEDBACK

=head2 Mailing Lists

User feedback is an integral part of the evolution of this and other
Bioperl modules. Send your comments and suggestions preferably to one
of the Bioperl mailing lists.  Your participation is much appreciated.

  bioperl-l@bioperl.org                  - General discussion
  http://bioperl.org/wiki/Mailing_lists  - About the mailing lists

=head2 Support 

Please direct usage questions or support issues to the mailing list:

I<bioperl-l@bioperl.org>

rather than to the module maintainer directly. Many experienced and 
reponsive experts will be able look at the problem and quickly 
address it. Please include a thorough description of the problem 
with code and data examples if at all possible.

=head2 Reporting Bugs

Report bugs to the Bioperl bug tracking system to help us keep track
the bugs and their resolution.  Bug reports can be submitted via the
web:

  https://redmine.open-bio.org/projects/bioperl/

=head1 AUTHOR - Peter Schattner

Email: schattner@alum.mit.edu

=head1 CONTRIBUTORS

Jason Stajich, jason@bioperl.org

=head1 APPENDIX

The rest of the documentation details each of the object
methods. Internal methods are usually preceded with a _

=cut

# 'Let the code begin...

package FAST::Bio::AlignIO;

use strict;

use FAST::Bio::Seq;
use FAST::Bio::LocatableSeq;
use FAST::Bio::SimpleAlign;
use FAST::Bio::Tools::GuessSeqFormat;
use base qw(FAST::Bio::Root::Root FAST::Bio::Root::IO);

=head2 new

 Title   : new
 Usage   : $stream = FAST::Bio::AlignIO->new(-file => $filename,
                                       -format => 'Format')
 Function: Returns a new seqstream
 Returns : A FAST::Bio::AlignIO::Handler initialised with
           the appropriate format
 Args    : -file => $filename
           -format => format
           -fh => filehandle to attach to
           -displayname_flat => 1 [optional]
                                to force the displayname to not show start/end
                                information

=cut

sub new {
    my ($caller,@args) = @_;
    my $class = ref($caller) || $caller;

    # or do we want to call SUPER on an object if $caller is an
    # object?
    if( $class =~ /FAST::Bio::AlignIO::(\S+)/ ) {
	my ($self) = $class->SUPER::new(@args);
	$self->_initialize(@args);
	return $self;
    } else {

	my %param = @args;
	@param{ map { lc $_ } keys %param } = values %param; # lowercase keys
	my $format = $param{'-format'} ||
	    $class->_guess_format( $param{-file} || $ARGV[0] );
        unless ($format) {
            if ($param{-file}) {
                $format = FAST::Bio::Tools::GuessSeqFormat->new(-file => $param{-file}||$ARGV[0] )->guess;
            }
            elsif ($param{-fh}) {
                $format = FAST::Bio::Tools::GuessSeqFormat->new(-fh => $param{-fh}||$ARGV[0] )->guess;
            }
        }
	$format = "\L$format";	# normalize capitalization to lower case
        $class->throw("Unknown format given or could not determine it [$format]")
            unless $format;

	return unless( $class->_load_format_module($format) );
	return "FAST::Bio::AlignIO::$format"->new(@args);
    }
}


=head2 newFh

 Title   : newFh
 Usage   : $fh = FAST::Bio::AlignIO->newFh(-file=>$filename,-format=>'Format')
 Function: does a new() followed by an fh()
 Example : $fh = FAST::Bio::AlignIO->newFh(-file=>$filename,-format=>'Format')
           $sequence = <$fh>;   # read a sequence object
           print $fh $sequence; # write a sequence object
 Returns : filehandle tied to the FAST::Bio::AlignIO::Fh class
 Args    :

=cut

sub newFh {
  my $class = shift;
  return unless my $self = $class->new(@_);
  return $self->fh;
}

=head2 fh

 Title   : fh
 Usage   : $obj->fh
 Function:
 Example : $fh = $obj->fh;      # make a tied filehandle
           $sequence = <$fh>;   # read a sequence object
           print $fh $sequence; # write a sequence object
 Returns : filehandle tied to the FAST::Bio::AlignIO::Fh class
 Args    :

=cut


sub fh {
  my $self = shift;
  my $class = ref($self) || $self;
  my $s = Symbol::gensym;
  tie $$s,$class,$self;
  return $s;
}

# _initialize is where the heavy stuff will happen when new is called

sub _initialize {
  my($self,@args) = @_;
  my ($flat,$alphabet) = $self->_rearrange([qw(DISPLAYNAME_FLAT ALPHABET)],
				 @args);
  $self->force_displayname_flat($flat) if defined $flat;
  $self->alphabet($alphabet);
  $self->_initialize_io(@args);
  1;
}

=head2 _load_format_module

 Title   : _load_format_module
 Usage   : *INTERNAL AlignIO stuff*
 Function: Loads up (like use) a module at run time on demand
 Example :
 Returns :
 Args    :

=cut

sub _load_format_module {
  my ($self,$format) = @_;
  my $module = "FAST::Bio::AlignIO::" . $format;
  my $ok;

  eval {
      $ok = $self->_load_module($module);
  };
  if ( $@ ) {
    print STDERR <<END;
$self: $format cannot be found
Exception $@
For more information about the AlignIO system please see the AlignIO docs.
This includes ways of checking for formats at compile time, not run time
END
  ;
    return;
  }
  return 1;
}

=head2 next_aln

 Title   : next_aln
 Usage   : $aln = stream->next_aln
 Function: reads the next $aln object from the stream
 Returns : a FAST::Bio::Align::AlignI compliant object
 Args    :

=cut

sub next_aln {
   my ($self,$aln) = @_;
   $self->throw("Sorry, you cannot read from a generic FAST::Bio::AlignIO object.");
}

=head2 write_aln

 Title   : write_aln
 Usage   : $stream->write_aln($aln)
 Function: writes the $aln object into the stream
 Returns : 1 for success and 0 for error
 Args    : FAST::Bio::Seq object

=cut

sub write_aln {
    my ($self,$aln) = @_;
    $self->throw("Sorry, you cannot write to a generic FAST::Bio::AlignIO object.");
}

=head2 _guess_format

 Title   : _guess_format
 Usage   : $obj->_guess_format($filename)
 Function:
 Example :
 Returns : guessed format of filename (lower case)
 Args    :

=cut

sub _guess_format {
my $class = shift;
   return unless $_ = shift;
   return 'clustalw'    if /\.aln$/i;
   return 'emboss'      if /\.(water|needle)$/i;
   return 'metafasta'   if /\.metafasta$/;
   return 'fasta'       if /\.(fasta|fast|seq|fa|fsa|nt|aa)$/i;
   return 'maf'         if /\.maf/i;
   return 'mega'        if /\.(meg|mega)$/i;
   return 'meme'        if /\.meme$/i;
   return 'msf'         if /\.(msf|pileup|gcg)$/i;
   return 'nexus'       if /\.(nexus|nex)$/i;
   return 'pfam'        if /\.(pfam|pfm)$/i;
   return 'phylip'      if /\.(phylip|phlp|phyl|phy|ph)$/i;
   return 'psi'         if /\.psi$/i;
   return 'stockholm'   if /\.stk$/i;
   return 'selex'       if /\.(selex|slx|selx|slex|sx)$/i;
   return 'xmfa'        if /\.xmfa$/i;
}

sub DESTROY {
    my $self = shift;
    $self->close();
}

sub TIEHANDLE {
  my $class = shift;
  return bless {'alignio' => shift},$class;
}

sub READLINE {
  my $self = shift;
  return $self->{'alignio'}->next_aln() unless wantarray;
  my (@list,$obj);
  push @list,$obj  while $obj = $self->{'alignio'}->next_aln();
  return @list;
}

sub PRINT {
  my $self = shift;
  $self->{'alignio'}->write_aln(@_);
}


=head2 force_displayname_flat

 Title   : force_displayname_flat
 Usage   : $obj->force_displayname_flat($newval)
 Function:
 Example :
 Returns : value of force_displayname_flat (a scalar)
 Args    : on set, new value (a scalar or undef, optional)


=cut

sub force_displayname_flat{
    my $self = shift;
    return $self->{'_force_displayname_flat'} = shift if @_;
    return $self->{'_force_displayname_flat'} || 0;
}

=head2 alphabet

 Title   : alphabet
 Usage   : $obj->alphabet($newval)
 Function: Get/Set alphabet for purpose of passing to FAST::Bio::LocatableSeq creation
 Example : $obj->alphabet('dna');
 Returns : value of alphabet (a scalar)
 Args    : on set, new value (a scalar or undef, optional)


=cut

sub alphabet {
    my $self = shift;
    my $value = shift;
    if ( defined $value ) {
        $self->throw("Invalid alphabet $value") unless $value eq 'rna' || $value eq 'protein' || $value eq 'dna';
        $self->{'_alphabet'} = $value;
    }
    return $self->{'_alphabet'};
}


1;
