# Supplementary material for: FAST: FAST Analysis of Sequences Toolbox
Source: Front Genet. 2015 May 19;6:172. doi: 10.3389/fgene.2015.00172 (PMC4437040; doi:10.3389/fgene.2015.00172)
Supplement: Supplementary file 1 [file DataSheet1.ZIP › FAST-1.06/lib/FAST/Bio/DB/SeqI.pm]

#
#
# BioPerl module for FAST::Bio::DB::SeqI.pm
#
# Please direct questions and support issues to <bioperl-l@bioperl.org> 
#
# Cared for by Ewan Birney <birney@ebi.ac.uk>
#
# Copyright Ewan Birney
#
# You may distribute this module under the same terms as perl itself

# POD documentation - main docs before the code

=head1 NAME

FAST::Bio::DB::SeqI - Abstract Interface for Sequence databases

=head1 SYNOPSIS

   # get a FAST::Bio::DB::SeqI somehow

   $seq = $seqdb->get_Seq_by_id('some-id');
   $seq = $seqdb->get_Seq_by_acc('some-accession-number');

   @ids = $seqdb->get_all_ids();
   $stream = $seqdb->get_PrimarySeq_stream();
   while((my $seq = $stream->next_seq()) {
      # $seq is a PrimarySeqI compliant object
   }


=head1 DESCRIPTION

Abstract interface for a sequence database

=head1 FEEDBACK

=head2 Mailing Lists

User feedback is an integral part of the evolution of this and other
Bioperl modules. Send your comments and suggestions preferably to one
of the Bioperl mailing lists. Your participation is much appreciated.

  bioperl-l@bioperl.org                  - General discussion
  http://bioperl.org/wiki/Mailing_lists  - About the mailing lists

=head2 Support 

Please direct usage questions or support issues to the mailing list:

I<bioperl-l@bioperl.org>

rather than to the module maintainer directly. Many experienced and 
reponsive experts will be able look at the problem and quickly 
address it. Please include a thorough description of the problem 
with code and data examples if at all possible.

=head2 Reporting Bugs

Report bugs to the Bioperl bug tracking system to help us keep track
the bugs and their resolution.  Bug reports can be submitted via the
web:

  https://redmine.open-bio.org/projects/bioperl/

=head1 AUTHOR - Ewan Birney

Email birney@ebi.ac.uk

=head1 APPENDIX

The rest of the documentation details each of the object methods. Internal methods are usually preceded with a _

=cut


# Let the code begin...


package FAST::Bio::DB::SeqI;
use strict;


use base qw(FAST::Bio::DB::RandomAccessI);

=head1 Methods inherieted from FAST::Bio::DB::RandomAccessI

=head2 get_Seq_by_id

 Title   : get_Seq_by_id
 Usage   : $seq = $db->get_Seq_by_id('ROA1_HUMAN')
 Function: Gets a FAST::Bio::Seq object by its name
 Returns : a FAST::Bio::Seq object
 Args    : the id (as a string) of a sequence
 Throws  : "id does not exist" exception


=cut

=head2 get_Seq_by_acc

 Title   : get_Seq_by_acc
 Usage   : $seq = $db->get_Seq_by_acc('X77802');
 Function: Gets a FAST::Bio::Seq object by accession number
 Returns : A FAST::Bio::Seq object
 Args    : accession number (as a string)
 Throws  : "acc does not exist" exception


=cut

=head1 Methods [that were] specific for FAST::Bio::DB::SeqI

=head2 get_PrimarySeq_stream

 Title   : get_PrimarySeq_stream
 Usage   : $stream = get_PrimarySeq_stream
 Function: Makes a FAST::Bio::SeqIO compliant object
           which provides a single method, next_seq
 Returns : FAST::Bio::SeqIO
 Args    : none

=cut

sub get_PrimarySeq_stream{
   my ($self,@args) = @_;

   $self->throw("Object did not provide a PrimarySeq stream object");
}

=head2 get_all_primary_ids

 Title   : get_all_ids
 Usage   : @ids = $seqdb->get_all_primary_ids()
 Function: gives an array of all the primary_ids of the 
           sequence objects in the database. These
           maybe ids (display style) or accession numbers
           or something else completely different - they
           *are not* meaningful outside of this database
           implementation.
 Example :
 Returns : an array of strings
 Args    : none


=cut

sub get_all_primary_ids{
   my ($self,@args) = @_;
   $self->throw("Object did not provide a get_all_ids method");
}


=head2 get_Seq_by_primary_id

 Title   : get_Seq_by_primary_id
 Usage   : $seq = $db->get_Seq_by_primary_id($primary_id_string);
 Function: Gets a FAST::Bio::Seq object by the primary id. The primary
           id in these cases has to come from $db->get_all_primary_ids.
           There is no other way to get (or guess) the primary_ids
           in a database.

           The other possibility is to get FAST::Bio::PrimarySeqI objects
           via the get_PrimarySeq_stream and the primary_id field
           on these objects are specified as the ids to use here.
 Returns : A FAST::Bio::Seq object
 Args    : accession number (as a string)
 Throws  : "acc does not exist" exception


=cut

sub get_Seq_by_primary_id {
   my ($self,@args) = @_;

   $self->throw("Abstract database call of get_Seq_by_primary_id. Your database has not implemented this method!");

}

1;
