# Supplementary material for: FAST: FAST Analysis of Sequences Toolbox
Source: Front Genet. 2015 May 19;6:172. doi: 10.3389/fgene.2015.00172 (PMC4437040; doi:10.3389/fgene.2015.00172)
Supplement: Supplementary file 1 [file DataSheet1.ZIP › FAST-1.06/lib/FAST/Bio/Factory/ObjectFactoryI.pm]

#
# BioPerl module for FAST::Bio::Factory::ObjectFactoryI
#
# Please direct questions and support issues to <bioperl-l@bioperl.org> 
#
# Cared for by Jason Stajich <jason@bioperl.org>
#
# Copyright Jason Stajich
#
# You may distribute this module under the same terms as perl itself

# POD documentation - main docs before the code

=head1 NAME

FAST::Bio::Factory::ObjectFactoryI - A General object creator factory

=head1 SYNOPSIS

# see the implementations of this interface for details but
# basically

    my $obj = $factory->create(%args);

=head1 DESCRIPTION

This interface is the basic structure for a factory which creates new
objects.  In this case it is up to the implementer to check arguments
and initialize whatever new object the implementing class is designed for.

=head1 FEEDBACK

=head2 Mailing Lists

User feedback is an integral part of the evolution of this and other
Bioperl modules. Send your comments and suggestions preferably to
the Bioperl mailing list.  Your participation is much appreciated.

  bioperl-l@bioperl.org                  - General discussion
  http://bioperl.org/wiki/Mailing_lists  - About the mailing lists

=head2 Support 

Please direct usage questions or support issues to the mailing list:

I<bioperl-l@bioperl.org>

rather than to the module maintainer directly. Many experienced and 
reponsive experts will be able look at the problem and quickly 
address it. Please include a thorough description of the problem 
with code and data examples if at all possible.

=head2 Reporting Bugs

Report bugs to the Bioperl bug tracking system to help us keep track
of the bugs and their resolution. Bug reports can be submitted via the
web:

  https://redmine.open-bio.org/projects/bioperl/

=head1 AUTHOR - Jason Stajich

Email jason@bioperl.org

=head1 APPENDIX

The rest of the documentation details each of the object methods.
Internal methods are usually preceded with a _

=cut


# Let the code begin...


package FAST::Bio::Factory::ObjectFactoryI;
use strict;
use Carp;

use base qw(FAST::Bio::Root::RootI);

=head2 create

 Title   : create
 Usage   : $factory->create(%args)
 Function: Create a new object  
 Returns : a new object
 Args    : hash of initialization parameters


=cut

sub create{
   my ($self,@args) = @_;
   $self->throw_not_implemented();
}

=head2 create_object

 Title   : create_object
 Usage   : $obj = $factory->create_object(%args)
 Function: Create a new object.

           This is supposed to supercede create(). Right now it only delegates
           to create().
 Returns : a new object
 Args    : hash of initialization parameters


=cut

sub create_object{
   my ($self,@args) = @_;
   return $self->create(@args);
}

1;
