# Supplementary material for: FAST: FAST Analysis of Sequences Toolbox
Source: Front Genet. 2015 May 19;6:172. doi: 10.3389/fgene.2015.00172 (PMC4437040; doi:10.3389/fgene.2015.00172)
Supplement: Supplementary file 1 [file DataSheet1.ZIP › FAST-1.06/lib/FAST/Bio/OntologyIO/InterProParser.pm]

#
# BioPerl module for InterProParser
#
# Please direct questions and support issues to <bioperl-l@bioperl.org> 
#
# Cared for by Peter Dimitrov <dimitrov@gnf.org>
#
# Copyright Peter Dimitrov
# (c) Peter Dimitrov, dimitrov@gnf.org, 2002.
# (c) GNF, Genomics Institute of the Novartis Research Foundation, 2002.
#
# You may distribute this module under the same terms as perl itself.
# Refer to the Perl Artistic License (see the license accompanying this
# software package, or see http://www.perl.com/language/misc/Artistic.html)
# for the terms under which you may use, modify, and redistribute this module.
#
# THIS PACKAGE IS PROVIDED "AS IS" AND WITHOUT ANY EXPRESS OR IMPLIED
# WARRANTIES, INCLUDING, WITHOUT LIMITATION, THE IMPLIED WARRANTIES OF
# MERCHANTIBILITY AND FITNESS FOR A PARTICULAR PURPOSE.
#
# POD documentation - main docs before the code

=head1 NAME

FAST::Bio::OntologyIO::InterProParser - Parser for InterPro xml files.

=head1 SYNOPSIS

    # don't use this module directly - use FAST::Bio::OntologyIO with instead
    my $ipp = FAST::Bio::OntologyIO->new( -format  => 'interpro',
                                    -file    => 't/data/interpro.xml',
                                    -ontology_engine => 'simple' );

=head1 DESCRIPTION

  Use InterProParser to parse InterPro files in xml format. Typical
  use is the interpro.xml file published by EBI. The xml records
  should follow the format described in interpro.dtd, although the dtd
  file is not needed, and the XML file will not be validated against it.

=head1 FEEDBACK

=head2 Mailing Lists

User feedback is an integral part of the evolution of this and other
Bioperl modules. Send your comments and suggestions preferably to
the Bioperl mailing list.  Your participation is much appreciated.

  bioperl-l@bioperl.org                  - General discussion
  http://bioperl.org/wiki/Mailing_lists  - About the mailing lists

=head2 Support 

Please direct usage questions or support issues to the mailing list:

I<bioperl-l@bioperl.org>

rather than to the module maintainer directly. Many experienced and 
reponsive experts will be able look at the problem and quickly 
address it. Please include a thorough description of the problem 
with code and data examples if at all possible.

=head2 Reporting Bugs

Report bugs to the Bioperl bug tracking system to help us keep track
of the bugs and their resolution. Bug reports can be submitted via the
web:

  https://redmine.open-bio.org/projects/bioperl/

=head1 AUTHOR - Peter Dimitrov

Email dimitrov@gnf.org

=head1 APPENDIX

The rest of the documentation details each of the object methods.
Internal methods are usually preceded with a _

=cut


# Let the code begin...


package FAST::Bio::OntologyIO::InterProParser;
use strict;
#use Carp;
use XML::Parser::PerlSAX;
use FAST::Bio::Ontology::SimpleOntologyEngine;
use FAST::Bio::Ontology::TermFactory;
use FAST::Bio::OntologyIO::Handlers::InterProHandler;

use base qw(FAST::Bio::OntologyIO);

=head2 new

 Title   : new
 Usage   :
 Function: Initializes objects needed for parsing.
 Example : $ipp = FAST::Bio::OntologyIO::InterProParser->new( 
                                  -file => 't/data/interpro.xml',
				  -ontology_engine => 'simple' )

 Returns : Object of class FAST::Bio::OntologyIO::InterProParser.
 Args    :

  -file            - file name
  -ontology_engine - type of ontology engine. Should satisfy the
                     OntologyEngine interface requirements. Currently
                     the only option is 'simple'. In the future
                     Graph.pm based engine will be added to the
                     choices.


=cut

# in reality we let OntologyIO handle the first pass initialization
# and instead override _initialize().
sub _initialize{
    my $self = shift;

    $self->SUPER::_initialize(@_);

    my ($eng,$eng_type,$name) =
	$self->_rearrange([qw(ENGINE
			      ONTOLOGY_ENGINE
			      ONTOLOGY_NAME)
			   ], @_);

    my $ip_h = FAST::Bio::OntologyIO::Handlers::InterProHandler->new(
			                             -ontology_name => $name);

    if(! $eng) {
	$eng_type = 'simple' unless $eng_type;
	if(lc($eng_type) eq 'simple') {
	    $eng = FAST::Bio::Ontology::SimpleOntologyEngine->new();
	} else {
	    $self->throw("ontology engine type '$eng_type' ".
			 "not implemented yet");
	}
    }
    if($eng->isa("FAST::Bio::Ontology::OntologyI")) {
	$ip_h->ontology($eng);
	$eng = $eng->engine() if $eng->can('engine');
    }
    $self->{_ontology_engine} = $eng;
    $ip_h->ontology_engine($eng);

    $self->{_parser} = XML::Parser::PerlSAX->new( Handler => $ip_h );
    $self->{_interpro_handler} = $ip_h;

    # default term object factory
    $self->term_factory(FAST::Bio::Ontology::TermFactory->new(
				   -type => "FAST::Bio::Ontology::InterProTerm"))
	unless $self->term_factory();
    $ip_h->term_factory($self->term_factory());

}

=head2 parse

 Title   : parse
 Usage   :
 Function: Performs the actual parsing.
 Example : $ipp->parse();
 Returns : 
 Args    :

=cut

sub parse{
   my $self = shift;

   my $ret;
   if ($self->file()) {
         $ret = $self->{_parser}->parse( Source => {
	                SystemId => $self->file() } );
   } elsif ($self->_fh()) {
        $ret = $self->{_parser}->parse( Source => {
                ByteStream => $self->_fh() } );
   } else {
        $ret = undef;
        $self->throw("Only filenames and filehandles are understood here.\n");
   }

   $self->_is_parsed(1);
   return $ret;
}

=head2 next_ontology

 Title   : next_ontology
 Usage   : $ipp->next_ontology()
 Function: Parses the input file and returns the next InterPro ontology
           available.

           Usually there will be only one ontology returned from an
           InterPro XML input.

 Example : $ipp->next_ontology();
 Returns : Returns the ontology as a FAST::Bio::Ontology::OntologyEngineI
           compliant object.
 Args    : 

See L<FAST::Bio::Ontology::OntologyEngineI>.

=cut

sub next_ontology{
  my $self = shift;

  $self->parse() unless $self->_is_parsed();
  # there is only one ontology in an InterPro source file
  if(exists($self->{'_ontology_engine'})) {
      my $ont = $self->{_interpro_handler}->ontology();
      delete $self->{_ontology_engine};
      return $ont;
  }
  return;
}

=head2 _is_parsed

 Title   : _is_parsed
 Usage   : $obj->_is_parsed($newval)
 Function: 
 Example : 
 Returns : value of _is_parsed (a scalar)
 Args    : on set, new value (a scalar or undef, optional)

=cut

sub _is_parsed{
    my $self = shift;

    return $self->{'_is_parsed'} = shift if @_;
    return $self->{'_is_parsed'};
}

=head2 secondary_accessions_map

 Title   : secondary_accessions_map
 Usage   : $obj->secondary_accessions_map()
 Function: This method is merely for convenience, and one should
           normally use the InterProTerm secondary_ids method to
           access the secondary accessions.
 Example : $map = $interpro_parser->secondary_accessions_map;
 Returns : Reference to a hash that maps InterPro identifier to an
           array reference of secondary accessions following the 
           InterPro xml schema.
 Args    : Empty hash reference

=cut

sub secondary_accessions_map{
  my ($self) = @_;

  return $self->{_interpro_handler}->{secondary_accessions_map};
}

1;
