# Supplementary material for: FAST: FAST Analysis of Sequences Toolbox
Source: Front Genet. 2015 May 19;6:172. doi: 10.3389/fgene.2015.00172 (PMC4437040; doi:10.3389/fgene.2015.00172)
Supplement: Supplementary file 1 [file DataSheet1.ZIP › FAST-1.06/lib/FAST/Bio/Root/Version.pm]

package FAST::Bio::Root::Version;
use strict;

# ABSTRACT: provide global, distribution-level versioning
# AUTHOR:   Aaron Mackey <amackey@virginia.edu>
# OWNER:    Aaron Mackey
# LICENSE:  Perl_5

=head1 SYNOPSIS

  package FAST::Bio::Tools::NiftyFeature;
  require FAST::Bio::Root::RootI;


  # later, in client code:
  package main;
  use FAST::Bio::Tools::NiftyFeature 3.14;


  ## alternative usage: NiftyFeature defines own $VERSION:
  package FAST::Bio::Tools::NiftyFeature;
  my $VERSION = 9.8;

  # later in client code:
  package main;

  # ensure we're using an up-to-date BioPerl distribution
  use FAST::Bio::Perl 3.14;

  # NiftyFeature has its own versioning scheme:
  use FAST::Bio::Tools::NiftyFeature 9.8;

=head1 DESCRIPTION

This module provides a mechanism by which all other BioPerl modules
can share the same $VERSION, without manually synchronizing each file.

FAST::Bio::Root::RootI itself uses this module, so any module that directly
(or indirectly) uses FAST::Bio::Root::RootI will get a global $VERSION
variable set if it's not already.

=cut

our $VERSION = '1.006924'; # pre-1.7
$VERSION = eval $VERSION;

sub import {
    # try to handle multiple levels of inheritance:
    my $i = 0;
    my $pkg = caller($i);
    no strict 'refs';
    while ($pkg) {
        if (    $pkg =~ m/^FAST::Bio::/o
            and not defined ${$pkg . "::VERSION"}
            ) {
            ${$pkg . "::VERSION"} = $VERSION;
        }
        $pkg = caller(++$i);
    }
}

1;
__END__
