# Supplementary material for: FAST: FAST Analysis of Sequences Toolbox
Source: Front Genet. 2015 May 19;6:172. doi: 10.3389/fgene.2015.00172 (PMC4437040; doi:10.3389/fgene.2015.00172)
Supplement: Supplementary file 1 [file DataSheet1.ZIP › FAST-1.06/lib/FAST/Bio/SearchIO/cross_match.pm]

#
# BioPerl module for FAST::Bio::SearchIO::cross_match
#
# Please direct questions and support issues to <bioperl-l@bioperl.org> 
#
# Cared for by Shin Leong <sleong@watson.wustl.edu>
#
# Copyright Shin Leong
#
# You may distribute this module under the same terms as perl itself

# POD documentation - main docs before the code

=head1 NAME

FAST::Bio::SearchIO::cross_match - CrossMatch-specific subclass of FAST::Bio::SearchIO

=head1 SYNOPSIS

    # Working with iterations (CrossMatch results)
    my $searchIO = FAST::Bio::SearchIO->new( -format => 'cross_match',
                            -file   => "$file.screen.out" )
    while(my $r = $searchIO->next_result) {
      while(my $hit = $r->next_hit) {
	while(my $hsp = $hit->next_hsp) {
           #Do the processing here.
        }
      }
    }
# See FAST::Bio::SearchIO for information about working with Results.

# See L<FAST::Bio::SearchIO>
# for details about working with FAST::Bio::SearchIO.


=head1 DESCRIPTION

This object is a subclass of FAST::Bio::SearchIO
and provides some operations that facilitate working with CrossMatch
and CrossMatch results.

For general information about working with Results, see 
L<FAST::Bio::Search::Result::GenericResult>.

=head1 FEEDBACK

=head2 Mailing Lists

User feedback is an integral part of the evolution of this and other
Bioperl modules. Send your comments and suggestions preferably to
the Bioperl mailing list.  Your participation is much appreciated.

  bioperl-l@bioperl.org                  - General discussion
  http://bioperl.org/wiki/Mailing_lists  - About the mailing lists

=head2 Support 

Please direct usage questions or support issues to the mailing list:

I<bioperl-l@bioperl.org>

rather than to the module maintainer directly. Many experienced and 
reponsive experts will be able look at the problem and quickly 
address it. Please include a thorough description of the problem 
with code and data examples if at all possible.

=head2 Reporting Bugs

Report bugs to the Bioperl bug tracking system to help us keep track
of the bugs and their resolution. Bug reports can be submitted via the
web:

  https://redmine.open-bio.org/projects/bioperl/

=head1 AUTHOR - Shin Leong

Email sleong@watson.wustl.edu

=head1 CONTRIBUTORS

Additional contributors names and emails here

=head1 APPENDIX

The rest of the documentation details each of the object methods.
Internal methods are usually preceded with a _

=cut


# Let the code begin...

package FAST::Bio::SearchIO::cross_match;
use FAST::Bio::Search::Result::CrossMatchResult;
use FAST::Bio::SearchIO;
use FAST::Bio::Search::Hit::GenericHit;
use FAST::Bio::Search::HSP::GenericHSP;
use base qw(FAST::Bio::SearchIO);

=head2 next_result

 Title   : next_result
 Usage   : $result = stream->next_result
 Function: Reads the next ResultI object from the stream and returns it.

           Certain driver modules may encounter entries in the stream that
           are either misformatted or that use syntax not yet understood
           by the driver. If such an incident is recoverable, e.g., by
           dismissing a feature of a feature table or some other non-mandatory
           part of an entry, the driver will issue a warning. In the case
           of a non-recoverable situation an exception will be thrown.
           Do not assume that you can resume parsing the same stream after
           catching the exception. Note that you can always turn recoverable
           errors into exceptions by calling $stream->verbose(2) (see
           FAST::Bio::Root::RootI POD page).
 Returns : A FAST::Bio::Search::Result::ResultI object
 Args    : n/a

See L<FAST::Bio::Root::RootI>

=cut

sub next_result {
  my ($self) = @_;
  my $start = 0;
  while( defined ($_ = $self->_readline )) {
    return if($self->{'_end_document'});
    if(/^cross_match version\s+(.*?)$/) {
      $self->{_algorithm_version} = $1;
    } elsif(/^Maximal single base matches/) {
      $start = 1;
    } elsif(/^(\d+) matching entries/) {
      $self->{'_end_document'} = 1;
      return;
    } elsif(($start || $self->{'_result_count'}) && /^\s+(\d+)/xms) {
      $self->{'_result_count'}++;
      return $self->_parse($_);
    } elsif(! $self->{_parameters}) {
      if(/.*?\s+(\-.*?)$/) {
        my $p = $1;
	my @pp = split /\s+/, $p;
	for(my $i = 0; $i < @pp; $i ++) {
	  if($pp[$i] =~ /^\-/) {
	    if($pp[$i + 1] && $pp[$i + 1] !~ /^\-/) {
	      $self->{_parameters}->{$pp[$i]} = $pp[$i + 1];
	      $i ++;
	    } else {
	      $self->{_parameters}->{$pp[$i]} = "";
	    }
	  }
	}
      }
    } elsif(/^Query file(s):\s+(.*?)$/) {
      $self->{_query_name} = $1;
    } elsif(/^Subject file(s):\s+(.*?)$/)  {
      $self->{_subject_name} = $2;
    }
  }
}

=head2 _alignment

 Title   : _alignment
 Usage   : private

=cut

sub _alignment {
  my $self = shift;
  
# C H_EO-aaa01PCR02    243 CCTCTGAATGGCTGAAGACCCCTCTGCCGAGGGAGGTTGGGGATTGTGGG 194
#                                                                           
#   0284119_008.c1-      1 CCTCTGAATGGCTGAAGACCCCTCTGCCGAGGGAGGTTGGGGATTGTGGG 50
#
# C H_EO-aaa01PCR02    193 ACAAGGTCCCTTGGTGCTGATGGCCTGAAGGGGCCTGAGCTGTGGGCAGA 144
#                                                                           
#   0284119_008.c1-     51 ACAAGGTCCCTTGGTGCTGATGGCCTGAAGGGGCCTGAGCTGTGGGCAGA 100
#
# C H_EO-aaa01PCR02    143 TGCAGTTTTCTGTGGGCTTGGGGAACCTCTCACGTTGCTGTGTCCTGGTG 94
#                                                                           
#   0284119_008.c1-    101 TGCAGTTTTCTGTGGGCTTGGGGAACCTCTCACGTTGCTGTGTCCTGGTG 150
#
# C H_EO-aaa01PCR02     93 AGCAGCCCGACCAATAAACCTGCTTTTCTAAAAGGATCTGTGTTTGATTG 44
#                                                                           
#   0284119_008.c1-    151 AGCAGCCCGACCAATAAACCTGCTTTTCTAAAAGGATCTGTGTTTGATTG 200
#
# C H_EO-aaa01PCR02     43 TATTCTCTGAAGGCAGTTACATAGGGTTACAGAGG 9
#                                                            
#   0284119_008.c1-    201 TATTCTCTGAAGGCAGTTACATAGGGTTACAGAGG 235
  


  #LSF: Should be the blank line. Otherwise error.
  my $blank = $self->_readline;
  unless($blank =~ /^\s*$/) {
    return;
  }
  my @data;
  my @pad;
  $count = 0;
  while( defined ($_ = $self->_readline )) {
    $count = 0 if($count >= 3);
    next if(/^$/);
    if(/^(C  \S+.*?\d+ )(\S+) \d+$|^(  \S+.*?\d+ )(\S+) \d+$$|^\s+$/) {
      $count ++;
      if($1 || $3) {
        $pad[$count] = $1 ? $1 : $3;
        push @{$data[$count]}, ($2 ? $2 : $4);
      } else {
        if(/\s{$pad[0],$pad[0]}(.*?)$/) {
	  push @{$data[$count]}, $1;
	} else {
          $self->throw("Format error for the homology line [$_].");	
	}
      }
    } else {
      last;
    }
  }
  return @data;
}

=head2 _parse

 Title   : _parse
 Usage   : private

=cut

sub _parse {
  my $self = shift;
  my $line = shift;
  my $is_alignment = 0;
  my($hit_seq, $homology_seq, $query_seq);
#  32  5.13 0.00 0.00  H_DO-0065PCR0005792_034a.b1-1      327   365 (165)  C 1111547847_forward   (0)    39     1  
#OR
#ALIGNMENT   32  5.13 0.00 0.00  H_DO-0065PCR0005792_034a.b1-1      327   365 (165)  C 1111547847_forward   (0)    39     1  
  $line =~ s/^\s+|\s+$//g;
  my @r = split /\s+/, $line;
  if($r[0] eq "ALIGNMENT") {
    $is_alignment = 1;
    shift @r;
    ($hit_seq, $homology_seq, $query_seq) = $self->_alignment();
  }
  my $subject_seq_id;
  my $query_seq_id = $r[4];
  my $query_start = $r[5];
  my $query_end = $r[6];
  my $is_complement = 0;
  my $subject_start;
  my $subject_end;
  if($r[8] eq "C" && $r[9] !~ /^\(\d+\)$/) {
    $subject_seq_id = $r[9];
    $is_complement = 1;
    $subject_start = $r[11];
    $subject_end = $r[12];
  } else {
    $subject_seq_id = $r[8];
    $subject_start = $r[9];
    $subject_end = $r[10];
  }
  my $hit = FAST::Bio::Search::Hit::GenericHit->new(-name => $subject_seq_id,
                                             -hsps => [FAST::Bio::Search::HSP::GenericHSP->new(-query_name => $query_seq_id,
					                                               -query_start => $query_start,
										       -query_end => $query_end,
										       -hit_name => $subject_seq_id,
										       -hit_start => $subject_start,
										       -hit_end => $subject_end,
										       -query_length => 0,
										       -hit_length => 0,
										       -identical => $r[0],
										       -conserved => $r[0],
        									       -query_seq   => $query_seq ? (join "", @$query_seq) : "", #query sequence portion of the HSP
        									       -hit_seq     => $hit_seq ? (join "", @$hit_seq) : "",   #hit sequence portion of the HSP
        									       -homology_seq=> $homology_seq ? (join "", @$homology_seq) : "", #homology sequence for the HSP
										       #LSF: Need the direction, just to fool the GenericHSP module.
										       -algorithm => 'SW',)],
                                            );
  my $result = FAST::Bio::Search::Result::CrossMatchResult->new( -query_name        => $self->{_query_name},
          -query_accession   => '',
          -query_description => '',
          -query_length      => 0,
          -database_name     => $self->{_subject_name},
          -database_letters  => 0,
          -database_entries  => 0,
          -parameters        => $self->{_parameters},
          -statistics        => {  },
          -algorithm         => 'cross_match',
          -algorithm_version => $self->{_algorithm_version},
          ); 
  $result->add_hit($hit); 
  return $result;
}

=head2 result_count

 Title   : result_count
 Usage   : $num = $stream->result_count;
 Function: Gets the number of CrossMatch results that have been parsed.
 Returns : integer
 Args    : none
 Throws  : none

=cut

sub result_count {
  my $self = shift;
  return $self->{'_result_count'};
}

1;
#$Header$
